# Supplementary material for: N′-(Propan-2-yl­idene)nicotinohydrazide
Source: Acta Crystallogr Sect E Struct Rep Online. 2009 Sep 5;65(Pt 10):o2335. doi: 10.1107/S1600536809034734 (PMC2970248; doi:10.1107/S1600536809034734)
Supplement: Supplementary file 2 [file e-65-o2335-Isup2.hkl]

# 
# h,k,l, Fc-squared, Fo-squared, sigma(Fo-squared) and status flag 
# 
data_I
_shelx_title ' 2 in P2(1)/n' 
_shelx_refln_list_code          4 
_shelx_F_calc_maximum      137.76 
_exptl_crystal_F_000       376.00 
_reflns_d_resolution_high  0.7637 
 
loop_ 
 _symmetry_equiv_pos_as_xyz 
 'x, y, z' 
 '-x+1/2, y+1/2, -z+1/2' 
 '-x, -y, -z' 
 'x-1/2, -y-1/2, z-1/2' 
 
_cell_length_a     7.5439 
_cell_length_b    18.0292 
_cell_length_c     7.6172 
_cell_angle_alpha  90.000 
_cell_angle_beta  115.937 
_cell_angle_gamma  90.000 
 
_shelx_F_squared_multiplier     1.000 
 
loop_ 
 _refln_index_h 
 _refln_index_k 
 _refln_index_l 
 _refln_F_squared_calc 
 _refln_F_squared_meas 
 _refln_F_squared_sigma 
 _refln_observed_status 
   2   0   0    12038.21    13404.07    157.64 o 
   4   0   0       47.15       45.51      3.10 o 
   6   0   0      206.69      211.35      3.97 o 
   8   0   0        0.69        2.48      2.34 o 
   1   1   0      665.16      709.47      8.26 o 
   2   1   0    11954.41    13290.65    115.14 o 
   3   1   0      451.53      493.67      4.42 o 
   4   1   0     1690.78     1818.01     13.02 o 
   5   1   0       35.86       38.39      1.30 o 
   6   1   0       12.72       14.49      1.15 o 
   7   1   0        0.00       -0.17      1.07 o 
   8   1   0        4.15        4.11      1.72 o 
   0   2   0     4053.42     3256.09    112.22 o 
   1   2   0      426.78      452.40      7.26 o 
   2   2   0       30.03       48.35      1.90 o 
   3   2   0       56.30       51.16      2.24 o 
   4   2   0      192.53      224.04      5.25 o 
   5   2   0      136.93      134.77      2.12 o 
   6   2   0      125.31      127.05      2.27 o 
   7   2   0        1.34        2.39      1.21 o 
   8   2   0        1.04        1.46      1.65 o 
   1   3   0      218.31      188.13      2.45 o 
   2   3   0        2.49        1.73      0.35 o 
   3   3   0       18.01       21.87      0.78 o 
   4   3   0       12.52       11.90      0.77 o 
   5   3   0       10.79       11.32      0.85 o 
   6   3   0       17.33       17.86      1.20 o 
   7   3   0        1.78        3.17      1.23 o 
   8   3   0        0.19        1.60      1.60 o 
   0   4   0     2252.99     1824.79     55.56 o 
   1   4   0     1109.95     1084.93     15.66 o 
   2   4   0       31.03       24.83      0.67 o 
   3   4   0      142.53      130.74      7.61 o 
   4   4   0       42.45       45.28      1.15 o 
   5   4   0        3.68        1.84      0.61 o 
   6   4   0        6.81        6.21      0.91 o 
   7   4   0        4.32        6.28      1.29 o 
   8   4   0        0.08        2.54      1.55 o 
   1   5   0      201.61      205.39      2.31 o 
   2   5   0        0.45        0.51      0.36 o 
   3   5   0      102.64       86.50      1.29 o 
   4   5   0       19.97       12.97      0.77 o 
   5   5   0        4.93        5.19      0.65 o 
   6   5   0       11.93       13.97      1.09 o 
   7   5   0        4.41        6.75      1.35 o 
   8   5   0       10.95        9.91      2.09 o 
   0   6   0      460.49      371.38     11.64 o 
   1   6   0      264.53      237.60      2.65 o 
   2   6   0     1892.09     1853.01     14.58 o 
   3   6   0       69.68       81.19      1.27 o 
   4   6   0        4.54        4.26      0.61 o 
   5   6   0        0.22       -0.28      0.55 o 
   6   6   0       43.61       39.90      1.59 o 
   7   6   0        0.22       -0.47      1.48 o 
   8   6   0        2.59        4.39      2.11 o 
   1   7   0       34.92       30.96      0.92 o 
   2   7   0        2.25        3.06      0.40 o 
   3   7   0        0.00       -0.10      0.37 o 
   4   7   0        3.62        3.92      0.57 o 
   5   7   0        0.49       -0.62      0.62 o 
   6   7   0        5.94        6.21      1.56 o 
   7   7   0        0.05       -0.28      1.67 o 
   8   7   0        0.48        3.63      2.16 o 
   0   8   0     2841.83     2678.63     38.35 o 
   1   8   0      340.86      331.62      4.10 o 
   2   8   0      144.89      133.79      2.48 o 
   3   8   0        0.00        0.02      0.40 o 
   4   8   0       46.30       42.67      1.43 o 
   5   8   0       40.41       38.49      1.93 o 
   6   8   0        0.81       -1.20      1.36 o 
   7   8   0        5.03        5.85      1.98 o 
   8   8   0       11.77       13.51      2.59 o 
   1   9   0      860.67      935.69      8.70 o 
   2   9   0      423.47      411.11      4.52 o 
   3   9   0       29.95       33.12      1.26 o 
   4   9   0       36.20       40.58      1.48 o 
   5   9   0       15.69       18.77      1.30 o 
   6   9   0        6.48        4.59      1.62 o 
   7   9   0       11.90       12.43      2.28 o 
   8   9   0        0.99        2.01      2.27 o 
   0  10   0      431.63      394.91      7.41 o 
   1  10   0      559.94      535.19      5.49 o 
   2  10   0       53.43       55.00      1.46 o 
   3  10   0      107.67      114.29      2.17 o 
   4  10   0      161.32      152.72      2.64 o 
   5  10   0      130.42      123.51      2.81 o 
   6  10   0        0.01        2.42      1.67 o 
   7  10   0        2.25        5.36      2.15 o 
   8  10   0        1.91        1.04      4.37 o 
   1  11   0      255.83      298.25      3.59 o 
   2  11   0      171.24      161.21      2.80 o 
   3  11   0       20.12       18.58      1.15 o 
   4  11   0        0.14       -0.19      0.85 o 
   5  11   0       15.83       16.59      2.06 o 
   6  11   0       31.03       32.73      2.41 o 
   7  11   0       20.93       24.47      2.68 o 
   0  12   0       78.11       72.31      3.48 o 
   1  12   0       18.03       25.16      1.41 o 
   2  12   0        0.15       -0.07      0.82 o 
   3  12   0       16.52       16.01      1.17 o 
   4  12   0      179.21      175.52      3.07 o 
   5  12   0       26.68       25.86      1.81 o 
   6  12   0        0.71        1.68      1.64 o 
   7  12   0        1.68        6.04      2.27 o 
   1  13   0       28.14       27.36      1.52 o 
   2  13   0        8.28        9.67      1.16 o 
   3  13   0       19.24       23.39      1.37 o 
   4  13   0        0.45        0.79      0.97 o 
   5  13   0        8.70       11.45      1.47 o 
   6  13   0        2.91        2.71      2.57 o 
   7  13   0        3.40        4.41      2.37 o 
   0  14   0        0.33        0.64      1.17 o 
   1  14   0       24.18       22.62      1.52 o 
   2  14   0       38.68       39.35      1.88 o 
   3  14   0        1.76        1.06      1.04 o 
   4  14   0        7.01        7.18      1.19 o 
   5  14   0       14.13       16.00      1.56 o 
   6  14   0        1.21        0.78      2.51 o 
   7  14   0        9.90       11.07      2.76 o 
   1  15   0       36.12       25.33      1.65 o 
   2  15   0        8.26        4.21      1.17 o 
   3  15   0       24.47       22.78      1.70 o 
   4  15   0        2.65        3.04      1.44 o 
   5  15   0        0.68        3.47      2.35 o 
   6  15   0        0.02        3.48      2.37 o 
   0  16   0       34.65       32.41      3.62 o 
   1  16   0       14.83       16.21      1.56 o 
   2  16   0        2.49        2.67      1.18 o 
   3  16   0        2.38        1.69      1.24 o 
   4  16   0        0.19        0.58      1.71 o 
   5  16   0       19.39       23.73      5.28 o 
   6  16   0        1.64       11.96      6.11 o 
   1  17   0        5.46        3.41      1.24 o 
   2  17   0        2.30        0.46      1.35 o 
   3  17   0        0.35        0.59      1.95 o 
   4  17   0        2.29        3.48      3.05 o 
   5  17   0        0.08       -1.47      2.77 o 
   6  17   0        1.43        6.10      5.46 o 
   0  18   0        8.16        7.62      2.14 o 
   1  18   0        4.19        2.02      1.42 o 
   2  18   0        2.42        3.71      1.41 o 
   3  18   0       38.93       34.51      3.94 o 
   4  18   0       16.21       14.57      2.45 o 
   5  18   0       11.62       13.02      4.01 o 
   1  19   0      119.59      115.92      3.97 o 
   2  19   0        8.80        7.75      2.75 o 
   3  19   0       22.80       26.48      4.07 o 
   4  19   0        0.92        4.25      5.40 o 
   5  19   0        0.01       -1.51      2.49 o 
   0  20   0        1.23       -1.84      1.84 o 
   1  20   0       18.43       18.96      2.06 o 
   2  20   0        0.18       -0.66      2.65 o 
   3  20   0       14.35       13.34      4.43 o 
   4  20   0       16.34       18.85      4.38 o 
   1  21   0        1.01       -1.27      1.53 o 
   2  21   0        3.98        3.80      3.60 o 
   3  21   0        3.55        3.17      4.22 o 
   4  21   0        4.75        3.78      6.53 o 
   0  22   0        0.50       -1.97      2.35 o 
   1  22   0        8.00        8.06      2.05 o 
   2  22   0        3.69        9.02      4.84 o 
   3  22   0        0.23        1.74      2.76 o 
   1  23   0        5.73        8.43      2.25 o 
   2  23   0        1.86        4.29      4.07 o 
  -9   0   1        2.93        4.48      2.63 o 
  -7   0   1      161.95      147.28      3.38 o 
  -5   0   1       84.93      104.03      2.26 o 
  -3   0   1       65.99      102.50      1.77 o 
  -1   0   1     2613.12     2264.51     50.42 o 
   1   0   1      867.37      981.10     16.74 o 
   3   0   1       22.54       25.68      1.05 o 
   5   0   1       39.04       48.16      4.70 o 
   7   0   1        3.47       -1.40      2.27 o 
  -9   1   1        3.85        5.16      1.89 o 
  -8   1   1        5.40        6.60      1.52 o 
  -7   1   1        0.04        2.01      1.00 o 
  -6   1   1      258.04      244.64      2.77 o 
  -5   1   1      163.34      160.99      1.99 o 
  -4   1   1     2115.33     2079.73     13.48 o 
  -3   1   1     1316.10     1297.98      9.60 o 
  -2   1   1     1235.58     1153.03      7.41 o 
  -1   1   1       35.25       42.96      3.02 o 
   0   1   1      586.77      566.19     11.69 o 
   1   1   1       76.75       59.35      2.11 o 
   2   1   1      325.44      363.18      6.84 o 
   3   1   1        0.09       -0.09      0.35 o 
   4   1   1        3.82        2.90      0.57 o 
   5   1   1       25.63       36.91      2.03 o 
   6   1   1        1.66       -1.01      1.36 o 
   7   1   1        0.82        1.07      1.65 o 
   8   1   1        4.49        5.01      1.62 o 
  -9   2   1        0.59        1.93      1.69 o 
  -8   2   1       65.55       58.40      2.34 o 
  -7   2   1       12.89       15.34      1.19 o 
  -6   2   1       47.61       51.74      1.77 o 
  -5   2   1        5.70        7.21      0.74 o 
  -4   2   1      189.04      238.30      4.78 o 
  -3   2   1        0.53        0.82      0.40 o 
  -2   2   1    18976.54    18503.02    118.83 o 
  -1   2   1     2196.83     1853.72     23.57 o 
   0   2   1     5670.95     5017.67     72.95 o 
   1   2   1      373.14      401.10      5.76 o 
   2   2   1      901.92      902.66     10.41 o 
   3   2   1       70.04       89.08      1.35 o 
   4   2   1       73.24       91.19      1.58 o 
   5   2   1       20.21       24.99      1.52 o 
   6   2   1        4.60        5.10      1.41 o 
   7   2   1        3.47        5.76      1.83 o 
   8   2   1        0.07        4.26      1.59 o 
  -9   3   1        0.00        0.88      1.72 o 
  -8   3   1        5.29        8.18      1.44 o 
  -7   3   1       11.22       10.72      1.11 o 
  -6   3   1      107.33      109.02      1.87 o 
  -5   3   1       12.32       10.36      0.78 o 
  -4   3   1     2009.90     2071.12     13.73 o 
  -3   3   1       16.30       18.15      0.59 o 
  -2   3   1      647.63      615.63      4.66 o 
  -1   3   1      123.30      122.41      1.59 o 
   0   3   1      452.54      408.61      4.81 o 
   1   3   1     1508.20     1402.56     15.35 o 
   2   3   1      450.36      541.39      5.14 o 
   3   3   1       26.13       33.03      0.88 o 
   4   3   1        1.20        0.35      0.53 o 
   5   3   1       16.33       21.75      1.57 o 
   6   3   1        5.44        4.09      1.36 o 
   7   3   1        0.69        0.85      1.45 o 
   8   3   1       12.46       12.79      1.86 o 
  -9   4   1        0.69       -1.12      1.99 o 
  -8   4   1       44.93       38.07      2.04 o 
  -7   4   1        8.69        7.67      1.02 o 
  -6   4   1      164.30      161.65      2.13 o 
  -5   4   1        7.99       10.36      0.74 o 
  -4   4   1      535.69      534.68      4.23 o 
  -3   4   1      205.80      182.80      1.84 o 
  -2   4   1      274.04      273.13      2.46 o 
  -1   4   1      705.88      556.15      7.43 o 
   0   4   1      651.93      605.77      6.57 o 
   1   4   1      691.38      682.23      7.83 o 
   2   4   1       18.12       19.15      0.59 o 
   3   4   1       48.69       41.82      0.99 o 
   4   4   1      255.79      243.53      2.86 o 
   5   4   1       21.82       24.41      1.62 o 
   6   4   1        2.79        3.29      1.35 o 
   7   4   1        0.12        0.92      1.47 o 
   8   4   1        5.83        6.80      1.84 o 
  -9   5   1        2.02        5.99      3.40 o 
  -8   5   1       27.32       28.81      2.47 o 
  -7   5   1        2.57        3.48      0.94 o 
  -6   5   1        7.74        8.41      0.84 o 
  -5   5   1       47.06       45.60      1.10 o 
  -4   5   1      125.48      125.65      1.66 o 
  -3   5   1       73.77       63.74      1.00 o 
  -2   5   1      152.91      137.54      1.54 o 
  -1   5   1      113.01       92.27      1.34 o 
   0   5   1       52.43       50.20      1.20 o 
   1   5   1       68.65       76.15      1.23 o 
   2   5   1       88.68       90.39      1.48 o 
   3   5   1       23.44       21.89      0.76 o 
   4   5   1       22.21       23.82      0.92 o 
   5   5   1       33.29       31.24      1.75 o 
   6   5   1       16.01       18.02      1.73 o 
   7   5   1        9.30        7.53      1.83 o 
   8   5   1        0.19        4.23      2.22 o 
  -8   6   1        0.69        2.05      2.83 o 
  -7   6   1        5.89        6.56      1.06 o 
  -6   6   1       29.32       30.79      1.37 o 
  -5   6   1        3.01        3.92      0.60 o 
  -4   6   1        0.92        0.72      0.50 o 
  -3   6   1      541.05      563.11      4.19 o 
  -2   6   1      585.69      550.03      5.04 o 
  -1   6   1      168.17      142.82      1.66 o 
   0   6   1      936.48      953.76      9.23 o 
   1   6   1      933.86      907.45      7.49 o 
   2   6   1      421.45      428.13      4.14 o 
   3   6   1        3.94        3.81      0.49 o 
   4   6   1       59.93       57.95      1.45 o 
   5   6   1       17.35       15.17      1.64 o 
   6   6   1        2.12        2.42      1.33 o 
   7   6   1       22.61       22.93      2.35 o 
   8   6   1        2.93        4.36      2.47 o 
  -8   7   1        1.89        2.91      2.18 o 
  -7   7   1       35.35       34.31      1.67 o 
  -6   7   1       40.27       37.77      1.90 o 
  -5   7   1       22.18       20.41      0.97 o 
  -4   7   1      389.88      374.90      3.24 o 
  -3   7   1      379.48      406.66      3.65 o 
  -2   7   1      550.55      527.02      8.98 o 
  -1   7   1      256.76      268.24      2.70 o 
   0   7   1        0.20        0.84      0.40 o 
   1   7   1       92.28       74.81      1.24 o 
   2   7   1        0.58        1.23      0.38 o 
   3   7   1       61.24       54.39      1.12 o 
   4   7   1       21.17       27.04      1.33 o 
   5   7   1       59.59       59.37      2.38 o 
   6   7   1       32.67       34.00      2.56 o 
   7   7   1        0.30        2.43      2.04 o 
  -8   8   1        0.04        0.28      2.78 o 
  -7   8   1       16.73       18.63      1.50 o 
  -6   8   1       67.49       69.23      1.78 o 
  -5   8   1      141.31      146.21      2.68 o 
  -4   8   1       52.23       56.02      1.20 o 
  -3   8   1      387.54      388.11      4.23 o 
  -2   8   1      160.40      151.86      1.84 o 
  -1   8   1      289.86      275.21      2.81 o 
   0   8   1      969.59      865.80      8.70 o 
   1   8   1        2.17        2.44      0.46 o 
   2   8   1       24.39       25.17      0.81 o 
   3   8   1       72.54       67.28      1.33 o 
   4   8   1       93.26       83.21      1.94 o 
   5   8   1       19.95       20.25      2.03 o 
   6   8   1        4.77        6.09      1.86 o 
   7   8   1       13.20        7.37      2.28 o 
  -8   9   1       12.57       16.45      2.79 o 
  -7   9   1       27.23       22.95      1.80 o 
  -6   9   1        0.12        0.49      0.90 o 
  -5   9   1        0.13       -0.10      0.76 o 
  -4   9   1       32.43       38.05      1.28 o 
  -3   9   1      146.36      148.51      2.17 o 
  -2   9   1       99.09       87.88      1.54 o 
  -1   9   1       40.10       46.60      0.99 o 
   0   9   1       42.67       31.15      1.69 o 
   1   9   1        2.65        4.66      0.54 o 
   2   9   1        0.00       -0.35      0.44 o 
   3   9   1       13.83       14.80      0.93 o 
   4   9   1       14.25       15.47      1.26 o 
   5   9   1        1.07       -0.63      1.44 o 
   6   9   1       13.30       13.67      2.19 o 
   7   9   1       29.69       25.14      3.58 o 
  -8  10   1        0.00        0.75      2.57 o 
  -7  10   1        1.22        1.70      1.36 o 
  -6  10   1       66.09       65.28      1.98 o 
  -5  10   1       33.87       33.51      1.41 o 
  -4  10   1       33.29       36.23      1.30 o 
  -3  10   1        8.24        7.24      0.79 o 
  -2  10   1      385.66      357.55      3.80 o 
  -1  10   1       16.40       15.46      0.79 o 
   0  10   1       62.52       56.96      1.30 o 
   1  10   1       39.39       36.62      1.43 o 
   2  10   1       48.35       47.35      1.37 o 
   3  10   1       26.59       29.89      1.41 o 
   4  10   1       18.60       19.50      1.37 o 
   5  10   1       44.60       48.62      2.73 o 
   6  10   1       36.34       37.18      2.83 o 
   7  10   1        1.31        1.93      2.29 o 
  -8  11   1        4.10        7.90      2.65 o 
  -7  11   1        0.70        0.12      1.34 o 
  -6  11   1       15.94       14.93      1.44 o 
  -5  11   1        3.03        2.29      0.89 o 
  -4  11   1       26.48       27.35      1.23 o 
  -3  11   1       15.76       18.77      1.09 o 
  -2  11   1       35.98       33.48      1.68 o 
  -1  11   1       79.66       93.78      2.25 o 
   0  11   1       30.90       33.46      1.97 o 
   1  11   1       18.54       18.43      0.96 o 
   2  11   1        7.37        8.24      0.84 o 
   3  11   1      155.77      165.64      3.09 o 
   4  11   1      107.94      111.71      2.60 o 
   5  11   1       40.47       47.39      2.78 o 
   6  11   1       20.95       23.29      2.89 o 
   7  11   1        3.37        2.03      2.43 o 
  -7  12   1        9.40       11.64      1.65 o 
  -6  12   1        1.84        3.09      1.34 o 
  -5  12   1        0.01        0.76      0.86 o 
  -4  12   1        1.37        1.35      0.87 o 
  -3  12   1      165.66      160.27      2.49 o 
  -2  12   1       28.15       36.36      1.65 o 
  -1  12   1       39.50       41.48      1.67 o 
   0  12   1      111.46      102.54      2.44 o 
   1  12   1       14.62       18.42      1.15 o 
   2  12   1      162.13      153.83      2.58 o 
   3  12   1      138.40      133.42      2.85 o 
   4  12   1       22.58       24.17      1.89 o 
   5  12   1       93.86       96.05      4.97 o 
   6  12   1        0.42       -0.38      3.14 o 
   7  12   1       29.22       30.49      2.92 o 
  -7  13   1        0.57        2.30      1.52 o 
  -6  13   1        1.84        3.21      1.38 o 
  -5  13   1        1.41        0.37      1.01 o 
  -4  13   1        0.06       -0.22      0.81 o 
  -3  13   1        3.86        3.66      0.92 o 
  -2  13   1       22.66       27.54      1.69 o 
  -1  13   1       39.99       40.95      2.04 o 
   0  13   1      124.21      131.69      2.90 o 
   1  13   1       50.01       48.47      2.53 o 
   2  13   1        4.51        4.53      0.96 o 
   3  13   1       73.97       71.80      2.23 o 
   4  13   1        1.28        2.99      1.23 o 
   5  13   1       44.50       44.02      3.06 o 
   6  13   1        0.47        2.58      2.96 o 
  -7  14   1        5.13        9.32      1.76 o 
  -6  14   1       12.16       13.82      2.56 o 
  -5  14   1        0.17       -0.47      1.00 o 
  -4  14   1        1.36       -1.21      1.21 o 
  -3  14   1       72.00       78.29      3.32 o 
  -2  14   1        1.76        1.33      1.11 o 
  -1  14   1       12.15       13.93      1.31 o 
   0  14   1       18.58       19.65      1.45 o 
   1  14   1       19.94       23.36      1.57 o 
   2  14   1       33.93       31.94      1.77 o 
   3  14   1       23.91       22.22      2.17 o 
   4  14   1        3.96        5.38      2.07 o 
   5  14   1       21.32       19.02      2.64 o 
   6  14   1        9.04        7.37      3.82 o 
  -7  15   1        0.52        3.65      2.54 o 
  -6  15   1        1.59        3.76      2.78 o 
  -5  15   1        0.07       -0.85      1.38 o 
  -4  15   1        0.01       -0.01      1.28 o 
  -3  15   1        2.02        0.49      1.64 o 
  -2  15   1        0.24        1.06      0.96 o 
  -1  15   1        1.95        1.92      1.02 o 
   0  15   1       24.36       31.95      1.80 o 
   1  15   1       36.14       36.89      1.92 o 
   2  15   1        3.47        2.68      1.32 o 
   3  15   1       18.03       20.02      2.50 o 
   4  15   1       10.73       12.47      3.06 o 
   5  15   1       16.46       23.25      6.62 o 
   6  15   1        1.90        1.56      4.40 o 
  -6  16   1        6.11        3.68      1.97 o 
  -5  16   1       13.91       19.99      4.28 o 
  -4  16   1       10.90       10.53      1.61 o 
  -3  16   1       17.20       15.39      1.66 o 
  -2  16   1        0.03        0.49      1.03 o 
  -1  16   1        2.33        2.53      1.32 o 
   0  16   1       23.03       23.24      1.71 o 
   1  16   1       12.09       10.35      1.42 o 
   2  16   1       39.11       38.75      2.38 o 
   3  16   1       23.64       29.59      2.47 o 
   4  16   1        0.11       -0.44      2.69 o 
   5  16   1        3.73        8.77      6.73 o 
   6  16   1        9.00       -5.46     10.02 o 
  -6  17   1        0.52        9.29      5.63 o 
  -5  17   1        1.86        5.86      5.74 o 
  -4  17   1        4.57        3.94      2.05 o 
  -3  17   1       44.65       41.77      2.89 o 
  -2  17   1        2.89        0.86      1.23 o 
  -1  17   1      103.80       85.37      2.80 o 
   0  17   1       43.04       44.21      2.23 o 
   1  17   1       85.78       83.89      2.76 o 
   2  17   1        0.29        0.93      2.10 o 
   3  17   1        1.46        3.34      2.41 o 
   4  17   1        1.79        3.59      3.76 o 
   5  17   1       11.24       14.76     10.39 o 
  -6  18   1        0.65       -0.55      2.65 o 
  -5  18   1        2.81        7.49      5.07 o 
  -4  18   1       10.84       14.26      4.71 o 
  -3  18   1       45.26       46.47      2.53 o 
  -2  18   1       17.10       17.35      2.52 o 
  -1  18   1        0.22       -0.59      1.25 o 
   0  18   1        0.42       -0.61      1.25 o 
   1  18   1        2.14        2.29      1.32 o 
   2  18   1       37.08       37.14      3.54 o 
   3  18   1       41.58       43.37      4.29 o 
   4  18   1        1.95        3.29      3.20 o 
   5  18   1       13.72        1.82      5.55 o 
  -5  19   1        2.12        1.49      2.23 o 
  -4  19   1        2.55        0.58      3.97 o 
  -3  19   1        0.97        0.59      3.06 o 
  -2  19   1        7.68        5.86      2.13 o 
  -1  19   1        0.08       -1.55      1.55 o 
   0  19   1       20.45       20.34      2.01 o 
   1  19   1        0.36       -0.49      1.77 o 
   2  19   1        0.00       -0.15      2.91 o 
   3  19   1       24.45       32.92      5.15 o 
   4  19   1        2.22        1.05      3.80 o 
  -5  20   1       14.82       14.18      3.40 o 
  -4  20   1        0.00        3.88      5.62 o 
  -3  20   1        0.70       -0.26      3.02 o 
  -2  20   1        6.31        3.33      2.14 o 
  -1  20   1        9.82        7.24      1.76 o 
   0  20   1        5.89        5.82      2.23 o 
   1  20   1        0.93        0.24      3.35 o 
   2  20   1        0.04        1.38      3.16 o 
   3  20   1        0.64       -2.47      3.71 o 
   4  20   1        0.36        1.61      2.30 o 
  -4  21   1        0.24        1.97      2.37 o 
  -3  21   1        6.62        2.56      3.47 o 
  -2  21   1        0.24       -1.26      1.63 o 
  -1  21   1        7.05        5.17      1.75 o 
   0  21   1        0.67        0.76      1.65 o 
   1  21   1        8.45       11.20      3.67 o 
   2  21   1        0.02       -0.61      3.27 o 
   3  21   1       22.13       25.12      4.70 o 
  -3  22   1        2.12       -0.40      2.90 o 
  -2  22   1        4.17        6.23      2.70 o 
  -1  22   1        0.72        1.27      1.73 o 
   0  22   1        0.22       -0.08      2.51 o 
   1  22   1        0.64        1.05      3.31 o 
   2  22   1        2.50        4.70      2.35 o 
  -2  23   1        0.05       -2.18      2.33 o 
  -1  23   1        1.00        4.53      2.43 o 
   0  23   1        0.54        2.42      2.36 o 
   1  23   1        4.40        3.54      2.64 o 
  -8   0   2       53.53       46.27      2.65 o 
  -6   0   2       32.82       30.89      2.36 o 
  -4   0   2      620.16      745.70      7.66 o 
  -2   0   2       18.27       25.48      3.00 o 
   0   0   2     1406.58     1628.67     23.63 o 
   2   0   2       21.48       24.88      1.32 o 
   4   0   2       18.23       19.74      2.29 o 
   6   0   2        2.21        2.92      2.35 o 
  -9   1   2        0.00        3.50      1.65 o 
  -8   1   2       12.96       12.08      1.32 o 
  -7   1   2       14.22       13.69      1.14 o 
  -6   1   2      296.90      286.63      3.16 o 
  -5   1   2       99.11       94.70      1.51 o 
  -4   1   2      329.31      343.87      2.96 o 
  -3   1   2       24.30       24.77      0.75 o 
  -2   1   2     1268.27     1144.15      8.50 o 
  -1   1   2       16.22       22.72      0.87 o 
   0   1   2      184.37      161.50      2.35 o 
   1   1   2       92.17      118.28      2.13 o 
   2   1   2       47.27       51.77      1.38 o 
   3   1   2        0.49        0.29      0.59 o 
   4   1   2        0.04       -0.66      0.86 o 
   5   1   2        0.96       -0.63      1.20 o 
   6   1   2       61.15       57.78      2.95 o 
   7   1   2        3.75        3.93      1.94 o 
  -9   2   2       22.30       17.26      1.89 o 
  -8   2   2       17.90       14.29      1.37 o 
  -7   2   2       17.14       14.78      1.22 o 
  -6   2   2      109.78      105.13      1.90 o 
  -5   2   2        0.94       -0.25      0.54 o 
  -4   2   2      104.87      101.32      1.68 o 
  -3   2   2      406.10      438.08      3.20 o 
  -2   2   2      364.42      304.01      2.89 o 
  -1   2   2      417.91      379.34      3.30 o 
   0   2   2      584.95      545.35      4.95 o 
   1   2   2       58.78       64.24      1.75 o 
   2   2   2       33.30       36.02      1.21 o 
   3   2   2      261.59      295.42      3.70 o 
   4   2   2        7.94        6.21      1.07 o 
   5   2   2        0.85        0.45      1.23 o 
   6   2   2        8.97        8.24      1.83 o 
   7   2   2        8.62        7.54      2.01 o 
  -9   3   2        6.95        5.91      1.57 o 
  -8   3   2       35.83       29.80      1.51 o 
  -7   3   2        2.16        2.99      0.95 o 
  -6   3   2      102.63       96.07      1.75 o 
  -5   3   2       96.04      101.81      1.51 o 
  -4   3   2        4.55        5.05      0.52 o 
  -3   3   2      526.43      516.92      4.43 o 
  -2   3   2      507.46      463.50      5.09 o 
  -1   3   2      474.87      465.77      4.68 o 
   0   3   2       17.12       21.43      0.70 o 
   1   3   2      290.94      324.67      3.57 o 
   2   3   2      315.02      313.13      3.42 o 
   3   3   2       50.64       47.80      1.56 o 
   4   3   2       96.22       96.84      3.12 o 
   5   3   2        1.10        0.88      1.26 o 
   6   3   2        8.29        8.05      1.80 o 
   7   3   2        6.58        8.41      2.07 o 
  -9   4   2        7.28        9.04      1.74 o 
  -8   4   2        1.77        2.59      1.08 o 
  -7   4   2       31.96       30.58      1.37 o 
  -6   4   2       13.82       13.57      0.98 o 
  -5   4   2        7.89        8.03      0.72 o 
  -4   4   2      475.02      455.55      3.71 o 
  -3   4   2      641.43      640.64      5.96 o 
  -2   4   2       37.94       42.16      0.89 o 
  -1   4   2     1235.70     1129.71     11.81 o 
   0   4   2      661.95      642.12      5.42 o 
   1   4   2      324.20      353.10      3.39 o 
   2   4   2      713.51      780.75      7.27 o 
   3   4   2      139.97      143.00      2.44 o 
   4   4   2        5.00        6.49      1.07 o 
   5   4   2       21.90       23.98      1.70 o 
   6   4   2        1.25        3.04      1.62 o 
   7   4   2        8.94        8.30      2.13 o 
  -9   5   2       21.41       19.07      2.62 o 
  -8   5   2        1.41        2.69      1.10 o 
  -7   5   2        0.37        1.52      0.93 o 
  -6   5   2       27.95       25.66      1.14 o 
  -5   5   2      207.02      200.98      2.29 o 
  -4   5   2       79.16       75.51      1.23 o 
  -3   5   2        0.08        0.08      0.41 o 
  -2   5   2      261.11      244.33      2.46 o 
  -1   5   2       86.05       91.38      1.39 o 
   0   5   2      882.38      859.21      7.11 o 
   1   5   2       88.42       94.84      1.39 o 
   2   5   2       15.66       14.04      0.69 o 
   3   5   2      245.25      256.89      3.60 o 
   4   5   2       31.22       38.44      1.76 o 
   5   5   2       11.65       13.54      1.50 o 
   6   5   2       48.21       50.44      2.74 o 
   7   5   2        2.11        3.30      2.22 o 
  -9   6   2        2.88        5.25      2.59 o 
  -8   6   2        0.89        0.86      1.14 o 
  -7   6   2       69.24       71.74      1.83 o 
  -6   6   2       13.11       12.21      0.96 o 
  -5   6   2       12.92       17.14      0.89 o 
  -4   6   2       51.92       45.89      1.06 o 
  -3   6   2      310.21      268.43      2.70 o 
  -2   6   2      129.42      115.25      1.66 o 
  -1   6   2       54.21       42.22      1.01 o 
   0   6   2      208.90      224.91      2.61 o 
   1   6   2       68.14       66.34      1.26 o 
   2   6   2      579.03      575.65      5.54 o 
   3   6   2      287.58      286.53      3.62 o 
   4   6   2       13.98       12.62      1.43 o 
   5   6   2       61.32       58.24      2.51 o 
   6   6   2        9.74       11.08      2.11 o 
   7   6   2        5.50        4.46      2.30 o 
  -9   7   2        6.40        5.12      2.61 o 
  -8   7   2        0.55       -0.13      1.21 o 
  -7   7   2        8.69        7.90      1.17 o 
  -6   7   2        6.56        5.74      0.86 o 
  -5   7   2      135.13      129.54      1.88 o 
  -4   7   2        4.77        8.37      0.72 o 
  -3   7   2      186.43      177.17      2.47 o 
  -2   7   2       60.88       45.38      1.11 o 
  -1   7   2       34.88       34.39      1.08 o 
   0   7   2      325.88      310.41      2.96 o 
   1   7   2      180.20      165.87      2.07 o 
   2   7   2       56.92       52.43      1.30 o 
   3   7   2       29.42       28.64      1.11 o 
   4   7   2        9.52       10.16      1.39 o 
   5   7   2      118.87      106.66      3.08 o 
   6   7   2       11.12       10.63      2.16 o 
   7   7   2       18.82       17.35      3.02 o 
  -8   8   2        0.24        0.19      1.28 o 
  -7   8   2       12.78       12.73      1.34 o 
  -6   8   2        4.54        5.88      0.98 o 
  -5   8   2       23.12       28.47      1.16 o 
  -4   8   2       86.35       85.50      1.58 o 
  -3   8   2        1.30       -0.38      0.48 o 
  -2   8   2        8.84        5.18      0.59 o 
  -1   8   2      239.31      222.66      2.71 o 
   0   8   2      301.42      304.58      2.96 o 
   1   8   2       31.55       24.79      0.78 o 
   2   8   2        4.51        2.17      0.60 o 
   3   8   2      288.58      265.79      4.93 o 
   4   8   2        2.86        3.13      1.23 o 
   5   8   2        9.50       11.32      1.75 o 
   6   8   2        0.23        0.46      1.84 o 
   7   8   2       11.41       11.93      2.92 o 
  -8   9   2       12.88        8.32      1.48 o 
  -7   9   2        8.02        6.10      1.23 o 
  -6   9   2       32.25       32.68      1.49 o 
  -5   9   2        7.21        6.91      0.93 o 
  -4   9   2        5.56        7.33      0.82 o 
  -3   9   2        0.47        0.21      0.54 o 
  -2   9   2       19.64       20.33      0.98 o 
  -1   9   2       33.34       25.61      1.69 o 
   0   9   2       47.14       37.40      1.02 o 
   1   9   2       35.19       44.45      1.14 o 
   2   9   2       20.58       19.70      1.01 o 
   3   9   2       82.02       77.11      1.83 o 
   4   9   2        5.46        5.29      1.49 o 
   5   9   2       25.07       26.91      2.56 o 
   6   9   2       23.65       26.10      2.69 o 
   7   9   2        9.09        5.02      4.78 o 
  -8  10   2        4.84        3.86      1.62 o 
  -7  10   2        0.27        0.28      1.13 o 
  -6  10   2        1.42        2.05      0.98 o 
  -5  10   2       35.19       35.87      1.48 o 
  -4  10   2        0.36        0.04      0.73 o 
  -3  10   2       38.55       41.54      1.81 o 
  -2  10   2       10.35        6.11      0.67 o 
  -1  10   2       33.91       37.02      1.80 o 
   0  10   2       89.74       86.79      1.53 o 
   1  10   2       44.95       36.83      1.56 o 
   2  10   2        2.07        1.56      0.73 o 
   3  10   2       92.32       92.43      2.21 o 
   4  10   2       80.16       72.40      2.80 o 
   5  10   2        0.19        0.34      1.70 o 
   6  10   2       11.09        9.07      2.27 o 
  -8  11   2        0.11        1.25      1.64 o 
  -7  11   2        4.83        4.36      1.29 o 
  -6  11   2        0.00       -0.89      0.97 o 
  -5  11   2        2.91        3.00      0.91 o 
  -4  11   2        4.23        2.65      0.83 o 
  -3  11   2       71.95       68.82      1.75 o 
  -2  11   2       21.01       22.63      1.23 o 
  -1  11   2       38.33       37.17      1.51 o 
   0  11   2       13.47       11.67      0.85 o 
   1  11   2      120.10      112.80      2.30 o 
   2  11   2      263.31      251.19      3.85 o 
   3  11   2       18.08       20.62      1.36 o 
   4  11   2       55.02       60.07      2.83 o 
   5  11   2        4.14        5.00      1.94 o 
   6  11   2        1.16        2.61      2.21 o 
  -8  12   2        5.79        6.14      1.82 o 
  -7  12   2        0.00        0.03      1.21 o 
  -6  12   2        0.58        2.34      1.07 o 
  -5  12   2        0.00       -0.87      0.87 o 
  -4  12   2        7.24        6.67      1.03 o 
  -3  12   2        9.10       10.30      1.07 o 
  -2  12   2      303.33      293.10      4.64 o 
  -1  12   2      187.19      179.78      3.36 o 
   0  12   2      179.71      175.71      3.08 o 
   1  12   2       83.73       79.50      2.29 o 
   2  12   2      177.05      186.29      3.32 o 
   3  12   2       27.04       29.09      1.64 o 
   4  12   2      115.83      112.80      3.66 o 
   5  12   2        7.06        6.58      2.95 o 
   6  12   2       26.28       26.42      4.16 o 
  -8  13   2        1.28        1.37      2.34 o 
  -7  13   2        0.04        1.29      1.37 o 
  -6  13   2        0.20        2.41      1.11 o 
  -5  13   2       10.28       11.44      1.47 o 
  -4  13   2       64.39       67.05      2.51 o 
  -3  13   2       54.60       58.74      2.19 o 
  -2  13   2       24.28       27.70      1.64 o 
  -1  13   2        7.48       10.19      1.19 o 
   0  13   2       13.41       12.52      1.25 o 
   1  13   2      178.40      173.19      3.50 o 
   2  13   2      470.36      473.31      6.79 o 
   3  13   2      137.14      133.72      3.04 o 
   4  13   2       94.71       98.54      3.48 o 
   5  13   2       16.61       21.06      2.88 o 
   6  13   2        2.36        4.59      4.07 o 
  -7  14   2        1.10        2.51      2.44 o 
  -6  14   2        0.12        1.56      1.46 o 
  -5  14   2       35.79       38.79      2.56 o 
  -4  14   2        7.55        7.97      1.73 o 
  -3  14   2        5.60        6.29      1.23 o 
  -2  14   2      100.71       97.02      2.71 o 
  -1  14   2      112.44      107.46      2.78 o 
   0  14   2       74.38       68.74      2.29 o 
   1  14   2      215.63      217.73      4.65 o 
   2  14   2       41.05       41.56      2.30 o 
   3  14   2       75.25       66.02      2.53 o 
   4  14   2       24.04       26.79      3.16 o 
   5  14   2       62.72       66.95      5.73 o 
   6  14   2        2.08        5.05      5.46 o 
  -7  15   2        3.01        3.05      2.01 o 
  -6  15   2        0.15        0.69      2.02 o 
  -5  15   2        1.30        2.83      1.63 o 
  -4  15   2        2.17        4.42      1.58 o 
  -3  15   2       41.92       39.04      2.10 o 
  -2  15   2        6.58        9.91      1.39 o 
  -1  15   2       63.15       60.82      2.61 o 
   0  15   2        8.79       10.11      1.40 o 
   1  15   2      205.71      199.34      4.61 o 
   2  15   2        1.03        2.02      1.95 o 
   3  15   2      133.86      136.71      4.29 o 
   4  15   2        8.01       13.58      3.60 o 
   5  15   2        1.76        4.66      2.98 o 
  -7  16   2        0.05       -3.49      3.49 o 
  -6  16   2        0.88        0.50      1.73 o 
  -5  16   2       42.84       42.95      2.71 o 
  -4  16   2        0.00        0.71      1.29 o 
  -3  16   2        6.61        7.81      1.47 o 
  -2  16   2       36.36       36.97      2.09 o 
  -1  16   2        3.18        2.00      1.17 o 
   0  16   2       44.81       47.30      2.52 o 
   1  16   2       70.78       78.09      2.99 o 
   2  16   2       23.70       25.45      2.15 o 
   3  16   2       79.51       76.50      3.66 o 
   4  16   2        2.50        3.90      4.44 o 
   5  16   2       24.79       13.61      7.86 o 
  -6  17   2        0.00        0.77      1.82 o 
  -5  17   2        0.12        2.24      2.16 o 
  -4  17   2       14.32       15.05      2.48 o 
  -3  17   2        8.20        5.98      1.52 o 
  -2  17   2        6.92        4.62      1.42 o 
  -1  17   2       22.63       22.16      1.85 o 
   0  17   2        0.16       -0.23      1.35 o 
   1  17   2       21.73       19.25      2.81 o 
   2  17   2       42.55       48.71      5.12 o 
   3  17   2        0.08        3.28      3.16 o 
   4  17   2        2.98       -3.74      7.47 o 
  -6  18   2        0.17       -0.04      2.26 o 
  -5  18   2        2.50        2.19      1.81 o 
  -4  18   2        2.51        3.43      1.58 o 
  -3  18   2       11.34       11.72      2.15 o 
  -2  18   2       13.81       13.03      1.78 o 
  -1  18   2       15.82       15.65      1.76 o 
   0  18   2        0.02       -1.87      1.87 o 
   1  18   2        1.94        0.96      3.72 o 
   2  18   2        0.47        0.46      3.50 o 
   3  18   2        9.83       14.60      9.09 o 
   4  18   2       37.53       39.96      9.36 o 
  -5  19   2        0.69        2.74      3.02 o 
  -4  19   2        0.00        2.04      1.91 o 
  -3  19   2        3.48        2.67      2.57 o 
  -2  19   2        6.11        7.71      1.65 o 
  -1  19   2       33.15       41.49      2.44 o 
   0  19   2        0.99        1.29      2.83 o 
   1  19   2       32.96       36.99      2.62 o 
   2  19   2       21.71       22.93      2.61 o 
   3  19   2        2.94       -0.09      6.36 o 
  -5  20   2        7.28        5.04      2.14 o 
  -4  20   2        0.88        4.47      2.27 o 
  -3  20   2        3.09        1.85      2.46 o 
  -2  20   2        3.38        2.94      1.59 o 
  -1  20   2        8.91        9.77      4.07 o 
   0  20   2        0.05        1.54      3.26 o 
   1  20   2        3.78        6.94      4.87 o 
   2  20   2        2.74        1.55      4.88 o 
   3  20   2        0.01        2.83      4.74 o 
  -4  21   2        0.34        0.80      2.04 o 
  -3  21   2        1.47        1.71      1.74 o 
  -2  21   2        0.42        1.07      1.64 o 
  -1  21   2        0.02        0.95      3.49 o 
   0  21   2        0.01       -2.52      3.95 o 
   1  21   2        3.33        1.80      4.33 o 
   2  21   2       11.11       11.85      2.63 o 
  -3  22   2        4.21        6.02      2.13 o 
  -2  22   2        0.01        0.10      1.78 o 
  -1  22   2        0.24        1.84      2.88 o 
   0  22   2        5.51        8.70      3.44 o 
   1  22   2        1.81        1.15      2.31 o 
  -1  23   2        0.11        0.55      2.84 o 
   0  23   2        0.66        1.61      2.60 o 
  -9   0   3        7.61        6.09      2.06 o 
  -7   0   3        1.41        1.79      1.29 o 
  -5   0   3      121.35      137.96      2.75 o 
  -3   0   3        2.51        2.57      0.86 o 
  -1   0   3      890.67      925.31      8.57 o 
   1   0   3       86.25       98.29      3.08 o 
   3   0   3       13.40       12.63      1.90 o 
   5   0   3        0.23        0.86      2.04 o 
   7   0   3       35.82       39.68      5.58 o 
  -9   1   3        1.13        2.15      1.32 o 
  -8   1   3        8.97        7.38      1.25 o 
  -7   1   3       24.62       27.06      1.35 o 
  -6   1   3        0.11       -0.71      0.71 o 
  -5   1   3       37.02       39.25      1.19 o 
  -4   1   3       17.13       18.91      0.87 o 
  -3   1   3       10.46       10.18      0.70 o 
  -2   1   3       53.69       44.57      0.90 o 
  -1   1   3      248.21      250.48      2.93 o 
   0   1   3      266.14      283.61      3.45 o 
   1   1   3        3.99        2.74      0.59 o 
   2   1   3        4.92        6.36      0.80 o 
   3   1   3       39.47       48.33      2.00 o 
   4   1   3       86.73       80.73      2.76 o 
   5   1   3       15.63       14.70      1.92 o 
   6   1   3        6.05        5.73      1.95 o 
   7   1   3        5.43       11.65      2.83 o 
  -9   2   3        5.40        3.57      1.27 o 
  -8   2   3        0.46        0.64      1.04 o 
  -7   2   3        4.04        1.52      1.00 o 
  -6   2   3        0.95        0.58      0.73 o 
  -5   2   3        1.39        2.58      0.68 o 
  -4   2   3      183.26      164.73      1.95 o 
  -3   2   3      172.39      149.45      1.96 o 
  -2   2   3       12.63       13.33      0.78 o 
  -1   2   3        9.07       11.09      0.52 o 
   0   2   3      486.90      491.89      4.40 o 
   1   2   3        2.73        4.10      0.64 o 
   2   2   3       43.15       37.60      1.39 o 
   3   2   3       26.93       27.45      1.70 o 
   4   2   3       44.21       47.98      2.37 o 
   5   2   3        2.69        1.79      1.50 o 
   6   2   3       37.10       38.72      2.70 o 
   7   2   3        0.62        4.35      2.53 o 
  -9   3   3        4.48        4.03      1.27 o 
  -8   3   3        0.36       -1.01      1.01 o 
  -7   3   3        0.01        0.95      0.90 o 
  -6   3   3       22.88       25.23      1.18 o 
  -5   3   3       13.35       15.25      0.89 o 
  -4   3   3       54.34       61.02      1.30 o 
  -3   3   3      169.76      149.87      2.02 o 
  -2   3   3      187.15      163.55      1.86 o 
  -1   3   3      739.81      760.87      6.42 o 
   0   3   3        7.25       10.64      0.53 o 
   1   3   3      212.12      260.76      3.39 o 
   2   3   3       12.98       13.84      1.02 o 
   3   3   3       26.48       32.33      1.76 o 
   4   3   3      238.49      233.05      4.45 o 
   5   3   3       30.66       35.34      2.36 o 
   6   3   3        3.62        6.31      1.90 o 
   7   3   3        5.49       11.04      2.78 o 
  -9   4   3        3.39        3.89      1.29 o 
  -8   4   3        2.03        2.08      1.08 o 
  -7   4   3       38.65       38.41      1.48 o 
  -6   4   3       24.14       29.55      1.23 o 
  -5   4   3      160.78      171.13      2.20 o 
  -4   4   3      109.64      114.03      1.78 o 
  -3   4   3       59.40       67.00      1.28 o 
  -2   4   3      473.93      465.29      4.11 o 
  -1   4   3       15.53       17.21      0.69 o 
   0   4   3      309.29      356.77      3.71 o 
   1   4   3     1114.38     1286.99     10.65 o 
   2   4   3      158.15      163.01      2.75 o 
   3   4   3      183.02      191.84      3.31 o 
   4   4   3       52.32       55.17      2.41 o 
   5   4   3        7.44        8.87      1.71 o 
   6   4   3       32.21       30.05      3.20 o 
   7   4   3       11.31        8.25      3.83 o 
  -9   5   3        1.90        2.83      1.29 o 
  -8   5   3       13.06       11.02      1.30 o 
  -7   5   3        2.63        2.02      0.93 o 
  -6   5   3        8.27        8.02      0.92 o 
  -5   5   3      195.45      196.69      3.32 o 
  -4   5   3      259.53      245.67      2.82 o 
  -3   5   3      702.38      732.31      6.44 o 
  -2   5   3       62.18       56.12      1.10 o 
  -1   5   3     2393.30     2507.14     21.60 o 
   0   5   3      503.43      474.29      4.71 o 
   1   5   3       22.87       30.16      0.99 o 
   2   5   3      142.09      144.61      3.26 o 
   3   5   3       10.89       15.51      1.24 o 
   4   5   3       27.72       31.24      1.99 o 
   5   5   3       75.41       75.42      2.88 o 
   6   5   3       10.60       12.92      2.31 o 
  -9   6   3        0.20        1.34      1.46 o 
  -8   6   3        0.36       -1.09      1.09 o 
  -7   6   3        4.44        3.93      1.00 o 
  -6   6   3       40.70       38.79      1.42 o 
  -5   6   3      157.65      143.92      2.15 o 
  -4   6   3        0.14        1.12      0.65 o 
  -3   6   3       45.77       42.93      1.13 o 
  -2   6   3      706.61      657.68      5.60 o 
  -1   6   3      274.38      251.38      2.59 o 
   0   6   3      315.95      347.80      3.50 o 
   1   6   3      987.17     1020.70      8.73 o 
   2   6   3        0.63        0.98      0.74 o 
   3   6   3        6.40        3.40      0.92 o 
   4   6   3       15.21       12.22      1.67 o 
   5   6   3        6.21        6.74      1.93 o 
   6   6   3       22.93       21.24      2.66 o 
  -9   7   3        0.17       -0.30      1.46 o 
  -8   7   3        6.49        5.45      1.34 o 
  -7   7   3       29.36       28.57      1.72 o 
  -6   7   3        0.05        0.11      0.80 o 
  -5   7   3        4.59        4.43      0.82 o 
  -4   7   3      108.83      122.33      2.05 o 
  -3   7   3        3.63        3.75      0.64 o 
  -2   7   3      398.62      374.11      4.42 o 
  -1   7   3       48.90       48.64      1.05 o 
   0   7   3        0.56        0.43      0.46 o 
   1   7   3      302.78      303.53      3.31 o 
   2   7   3        8.64        6.63      0.96 o 
   3   7   3       11.79       15.09      1.46 o 
   4   7   3       12.94       11.82      1.59 o 
   5   7   3       32.66       36.24      2.76 o 
   6   7   3        0.25        0.21      2.08 o 
  -9   8   3        2.90        1.84      1.57 o 
  -8   8   3        0.07        0.07      1.24 o 
  -7   8   3        0.04        0.45      1.06 o 
  -6   8   3       48.75       53.08      1.67 o 
  -5   8   3       51.79       53.18      1.61 o 
  -4   8   3       49.82       49.20      1.92 o 
  -3   8   3        0.68        0.27      0.57 o 
  -2   8   3       95.42      105.22      1.69 o 
  -1   8   3       33.30       36.05      1.15 o 
   0   8   3       34.57       32.70      1.04 o 
   1   8   3        1.17        0.72      0.54 o 
   2   8   3       94.50       92.65      2.43 o 
   3   8   3       12.88       12.09      1.40 o 
   4   8   3        0.26       -0.36      1.27 o 
   5   8   3        0.49       -0.75      1.73 o 
   6   8   3        0.15       -2.19      2.19 o 
  -9   9   3        0.23        0.67      2.00 o 
  -8   9   3        5.90        7.96      1.49 o 
  -7   9   3        1.94        2.07      1.14 o 
  -6   9   3        0.33        0.51      0.95 o 
  -5   9   3        8.18        8.01      1.00 o 
  -4   9   3        2.49        0.98      0.71 o 
  -3   9   3       22.25       19.13      1.11 o 
  -2   9   3       79.15       73.32      2.26 o 
  -1   9   3       31.26       26.20      0.91 o 
   0   9   3      126.34      122.40      2.26 o 
   1   9   3       57.41       57.64      1.61 o 
   2   9   3        0.00        0.74      0.93 o 
   3   9   3       33.32       35.49      1.97 o 
   4   9   3        0.75        0.54      1.37 o 
   5   9   3        3.03       -0.76      2.03 o 
   6   9   3       13.28       10.22      2.83 o 
  -8  10   3        1.26        0.65      1.38 o 
  -7  10   3        6.30        6.35      1.29 o 
  -6  10   3        7.13        7.10      1.15 o 
  -5  10   3        0.07        0.02      0.88 o 
  -4  10   3       52.08       54.28      1.65 o 
  -3  10   3        0.86        0.35      0.90 o 
  -2  10   3       49.99       47.93      1.42 o 
  -1  10   3        3.40        3.26      0.67 o 
   0  10   3      213.67      201.96      2.89 o 
   1  10   3        0.96        0.30      0.69 o 
   2  10   3       31.49       30.98      1.75 o 
   3  10   3       71.02       73.33      2.76 o 
   4  10   3        2.26        1.41      1.89 o 
   5  10   3        5.64        6.18      2.37 o 
   6  10   3        6.44        8.93      3.51 o 
  -8  11   3        0.34        0.68      1.45 o 
  -7  11   3        5.43        4.30      1.31 o 
  -6  11   3       23.38       26.44      1.71 o 
  -5  11   3       10.92       11.20      1.18 o 
  -4  11   3       10.65        8.82      1.16 o 
  -3  11   3       13.56       13.81      1.25 o 
  -2  11   3        0.25       -0.23      0.73 o 
  -1  11   3       70.62       67.13      1.66 o 
   0  11   3      178.70      170.26      2.92 o 
   1  11   3        6.08        6.11      1.11 o 
   2  11   3       34.48       38.78      2.19 o 
   3  11   3        4.56        2.63      1.52 o 
   4  11   3       37.50       40.73      2.71 o 
   5  11   3        0.03        0.79      2.33 o 
   6  11   3        0.07        5.07      3.48 o 
  -8  12   3        0.26        0.90      1.50 o 
  -7  12   3        1.85        2.07      1.27 o 
  -6  12   3        0.01       -0.03      1.14 o 
  -5  12   3       33.35       33.39      1.89 o 
  -4  12   3       23.32       24.71      1.65 o 
  -3  12   3       66.74       64.14      2.36 o 
  -2  12   3       10.47       11.44      1.41 o 
  -1  12   3      136.62      127.38      2.38 o 
   0  12   3       16.08       16.29      1.33 o 
   1  12   3       71.27       75.06      2.35 o 
   2  12   3       32.76       33.63      2.32 o 
   3  12   3       11.24       10.37      1.82 o 
   4  12   3       21.54       21.91      2.41 o 
   5  12   3       28.35       26.15      2.76 o 
  -8  13   3        0.02       -1.56      1.56 o 
  -7  13   3        0.05        1.73      1.36 o 
  -6  13   3        6.79        7.49      1.70 o 
  -5  13   3        4.56        7.13      1.32 o 
  -4  13   3       16.46       14.73      1.64 o 
  -3  13   3       20.77       25.25      2.02 o 
  -2  13   3        2.35        1.54      1.02 o 
  -1  13   3      526.60      517.92      8.03 o 
   0  13   3      327.08      311.44      6.70 o 
   1  13   3      194.81      200.61      3.94 o 
   2  13   3      180.39      177.60      8.98 o 
   3  13   3       51.18       53.77      3.49 o 
   4  13   3        6.80        6.64      3.27 o 
   5  13   3        7.41        9.77      2.47 o 
  -7  14   3        0.07        0.52      1.44 o 
  -6  14   3        2.99        3.81      1.59 o 
  -5  14   3        4.34        3.58      1.81 o 
  -4  14   3      165.57      180.64      4.18 o 
  -3  14   3        1.22        0.46      1.22 o 
  -2  14   3      657.41      664.37      8.71 o 
  -1  14   3        2.28        4.05      1.92 o 
   0  14   3      442.45      482.13      7.76 o 
   1  14   3      113.19      109.60      3.36 o 
   2  14   3       33.98       33.08      4.26 o 
   3  14   3       48.28       50.98      3.73 o 
   4  14   3       24.31       27.59      3.92 o 
   5  14   3       12.67       14.96      3.30 o 
  -7  15   3        0.14        2.45      1.99 o 
  -6  15   3       69.32       78.79      3.43 o 
  -5  15   3        0.27        1.58      2.16 o 
  -4  15   3      165.39      178.10      4.26 o 
  -3  15   3        0.02       -0.08      1.18 o 
  -2  15   3       17.68       21.76      2.09 o 
  -1  15   3        0.11        2.16      1.31 o 
   0  15   3      447.67      450.94      8.93 o 
   1  15   3       19.35       24.26      3.40 o 
   2  15   3      117.71      112.94      5.38 o 
   3  15   3       21.05       25.22      5.70 o 
   4  15   3        1.74        3.50      4.58 o 
  -7  16   3        2.99        2.72      2.13 o 
  -6  16   3       20.58       19.94      2.40 o 
  -5  16   3        2.72        6.02      2.29 o 
  -4  16   3       26.34       33.23      2.69 o 
  -3  16   3        1.94        2.68      1.40 o 
  -2  16   3      149.54      145.34      3.54 o 
  -1  16   3       28.46       29.86      2.19 o 
   0  16   3       69.67       73.31      4.13 o 
   1  16   3        0.07        1.03      1.89 o 
   2  16   3       85.73       91.49      8.43 o 
   3  16   3        5.01        4.88      6.90 o 
   4  16   3       14.73       13.10      5.16 o 
  -6  17   3        3.66        2.13      1.95 o 
  -5  17   3        1.34        4.63      2.57 o 
  -4  17   3       19.87       15.95      3.24 o 
  -3  17   3       23.94       30.79      2.29 o 
  -2  17   3        5.52        8.87      1.73 o 
  -1  17   3        7.62        8.78      1.75 o 
   0  17   3       72.86       66.24      3.15 o 
   1  17   3       12.57       13.51      3.76 o 
   2  17   3        3.78        7.43      7.38 o 
   3  17   3       10.92       13.53      7.32 o 
   4  17   3        2.34        5.63      5.22 o 
  -6  18   3        1.17        2.21      2.07 o 
  -5  18   3        4.93        9.53      3.46 o 
  -4  18   3        0.03        0.81      2.25 o 
  -3  18   3        1.00        0.73      2.21 o 
  -2  18   3        7.80        7.60      1.81 o 
  -1  18   3       15.25       20.46      2.37 o 
   0  18   3        4.16        5.83      2.54 o 
   1  18   3        4.47        2.56      3.52 o 
   2  18   3       10.00        4.77      8.63 o 
   3  18   3        0.47        1.88      7.14 o 
  -5  19   3        0.93        2.52      3.20 o 
  -4  19   3        0.89        1.96      2.41 o 
  -3  19   3        8.86       11.72      1.97 o 
  -2  19   3        0.33        0.54      3.11 o 
  -1  19   3        2.48        2.86      2.81 o 
   0  19   3       12.26       15.29      3.38 o 
   1  19   3        5.52        6.18      2.05 o 
   2  19   3       17.57       45.91     31.77 o 
   3  19   3        0.00       -2.90      4.54 o 
  -5  20   3        2.79        5.37      3.91 o 
  -4  20   3        0.59        3.46      2.47 o 
  -3  20   3        4.61        9.52      2.79 o 
  -2  20   3       14.85       15.33      2.39 o 
  -1  20   3        2.96        1.34      1.86 o 
   0  20   3        3.72       11.77      4.23 o 
   1  20   3        2.01        3.65      5.11 o 
   2  20   3        3.32       18.55     17.11 o 
  -4  21   3        3.05        6.22      2.56 o 
  -3  21   3        1.89        4.20      2.15 o 
  -2  21   3        0.61        0.23      2.88 o 
  -1  21   3       14.56       22.12      4.04 o 
   0  21   3        0.99       -0.07      2.99 o 
   1  21   3        0.55        2.25      2.17 o 
  -3  22   3        2.15       -1.69      2.78 o 
  -2  22   3        0.03        1.65      2.19 o 
  -1  22   3        0.04       -1.26      2.03 o 
   0  22   3       10.29       31.35     12.29 o 
  -8   0   4        1.78        1.80      1.57 o 
  -6   0   4       33.67       31.32      1.89 o 
  -4   0   4       20.86       16.09      1.61 o 
  -2   0   4       56.05       55.88      1.60 o 
   0   0   4      149.21      146.78      2.96 o 
   2   0   4      218.09      216.81      5.79 o 
   4   0   4       13.23       15.92      2.78 o 
   6   0   4        0.01        0.68      2.91 o 
  -9   1   4        3.38        0.64      1.26 o 
  -8   1   4       14.58       11.68      1.26 o 
  -7   1   4        0.02       -0.14      0.90 o 
  -6   1   4        3.47        3.22      0.84 o 
  -5   1   4        0.80       -0.64      0.64 o 
  -4   1   4       78.58       75.74      1.58 o 
  -3   1   4      149.53      142.89      1.87 o 
  -2   1   4       74.02       83.32      1.10 o 
  -1   1   4        3.77        2.56      0.41 o 
   0   1   4      280.68      294.81      3.71 o 
   1   1   4       31.29       35.36      1.68 o 
   2   1   4      189.56      207.69      4.02 o 
   3   1   4      147.70      147.58      3.60 o 
   4   1   4        1.85        1.89      1.52 o 
   5   1   4        0.30        2.76      1.82 o 
   6   1   4        3.17        3.60      2.09 o 
  -9   2   4        6.91        3.26      1.31 o 
  -8   2   4        1.78       -0.32      1.05 o 
  -7   2   4       47.07       41.16      1.61 o 
  -6   2   4        0.27       -0.24      0.72 o 
  -5   2   4       77.02       74.47      1.63 o 
  -4   2   4       92.08       82.58      1.64 o 
  -3   2   4      210.73      199.57      2.47 o 
  -2   2   4       51.90       63.41      1.00 o 
  -1   2   4      298.30      350.67      3.08 o 
   0   2   4      224.63      258.18      3.40 o 
   1   2   4       42.15       39.83      1.65 o 
   2   2   4       81.85       88.20      2.48 o 
   3   2   4       26.34       32.26      2.02 o 
   4   2   4        5.04        3.58      1.53 o 
   5   2   4      163.95      160.70      4.23 o 
   6   2   4        0.36        1.52      2.27 o 
  -9   3   4        3.48        0.77      1.27 o 
  -8   3   4        0.14       -1.04      1.04 o 
  -7   3   4       10.12        9.15      1.13 o 
  -6   3   4       22.38       21.51      1.26 o 
  -5   3   4       11.73        9.35      0.92 o 
  -4   3   4       18.09       14.75      0.98 o 
  -3   3   4      852.86      859.42      7.73 o 
  -2   3   4      280.94      283.23      2.65 o 
  -1   3   4       60.94       67.24      1.28 o 
   0   3   4        5.33        6.52      0.64 o 
   1   3   4        5.14        5.92      0.84 o 
   2   3   4       25.22       26.63      1.69 o 
   3   3   4      185.03      183.13      3.90 o 
   4   3   4        0.01        0.28      1.37 o 
   5   3   4       25.50       33.96      2.55 o 
   6   3   4        0.08        1.55      2.29 o 
  -9   4   4        0.32       -0.75      1.26 o 
  -8   4   4        0.95       -0.63      1.05 o 
  -7   4   4        2.63        1.13      0.98 o 
  -6   4   4       16.83       14.76      1.15 o 
  -5   4   4        2.14        2.42      0.76 o 
  -4   4   4      103.37      112.45      2.04 o 
  -3   4   4        0.63        0.54      0.58 o 
  -2   4   4       86.95      101.38      1.41 o 
  -1   4   4      305.18      333.36      4.68 o 
   0   4   4        0.38        0.32      0.42 o 
   1   4   4       12.43       16.41      1.10 o 
   2   4   4       44.13       39.29      1.88 o 
   3   4   4        0.12       -0.32      1.14 o 
   4   4   4        4.24        3.16      1.48 o 
   5   4   4       33.04       34.55      2.54 o 
   6   4   4        1.65        4.11      2.86 o 
  -9   5   4        0.40       -0.91      1.24 o 
  -8   5   4        2.79        2.33      1.16 o 
  -7   5   4        1.45        2.04      1.05 o 
  -6   5   4        1.19        0.47      0.83 o 
  -5   5   4       39.18       42.87      1.48 o 
  -4   5   4       75.81       70.57      1.67 o 
  -3   5   4       28.25       31.23      1.11 o 
  -2   5   4        0.34        0.63      0.47 o 
  -1   5   4      182.38      202.74      2.44 o 
   0   5   4      108.44      105.30      1.78 o 
   1   5   4        3.47        4.89      0.87 o 
   2   5   4        4.53        2.40      1.04 o 
   3   5   4       18.16       16.90      1.64 o 
   4   5   4       15.97       19.01      1.95 o 
   5   5   4       34.68       30.46      2.79 o 
   6   5   4        0.79        5.54      2.95 o 
  -9   6   4        3.07        2.05      1.43 o 
  -8   6   4        0.20        1.06      1.20 o 
  -7   6   4       41.96       36.31      1.70 o 
  -6   6   4        1.21        1.31      0.91 o 
  -5   6   4       89.21       89.27      1.98 o 
  -4   6   4       85.99      100.34      1.93 o 
  -3   6   4        0.24        1.00      0.64 o 
  -2   6   4        1.96        2.81      0.58 o 
  -1   6   4       52.33       63.38      1.33 o 
   0   6   4       28.28       28.10      1.15 o 
   1   6   4       60.03       67.06      2.27 o 
   2   6   4        2.40        3.46      0.94 o 
   3   6   4       66.33       65.25      2.50 o 
   4   6   4        3.63        4.05      1.79 o 
   5   6   4       18.42       21.23      2.80 o 
   6   6   4       14.42       15.79      3.28 o 
  -9   7   4        8.14        7.08      1.68 o 
  -8   7   4        0.59       -0.72      1.19 o 
  -7   7   4        0.00        1.47      1.09 o 
  -6   7   4       38.87       39.82      2.12 o 
  -5   7   4       63.03       64.40      1.76 o 
  -4   7   4        3.66        4.68      0.89 o 
  -3   7   4      315.69      347.97      3.76 o 
  -2   7   4        6.75        7.95      0.72 o 
  -1   7   4       28.90       30.91      1.09 o 
   0   7   4       63.07       52.79      1.28 o 
   1   7   4       83.70       79.30      2.01 o 
   2   7   4        3.88        3.92      1.01 o 
   3   7   4        4.88        5.11      1.60 o 
   4   7   4       81.61       80.24      3.29 o 
   5   7   4        2.23        3.35      2.04 o 
  -9   8   4        0.00       -0.50      1.56 o 
  -8   8   4        5.08        4.62      1.41 o 
  -7   8   4       32.38       30.05      1.68 o 
  -6   8   4       11.72       11.48      1.20 o 
  -5   8   4       16.81       18.14      1.19 o 
  -4   8   4       32.92       32.57      1.43 o 
  -3   8   4        1.27        1.03      0.71 o 
  -2   8   4       13.65       15.49      0.92 o 
  -1   8   4       33.15       29.44      1.11 o 
   0   8   4       42.12       47.46      1.27 o 
   1   8   4       19.53       20.61      1.46 o 
   2   8   4       22.29       21.29      1.62 o 
   3   8   4       40.21       45.44      2.61 o 
   4   8   4       14.33       12.13      2.12 o 
   5   8   4        5.46        4.56      2.17 o 
  -9   9   4       14.02       10.93      1.85 o 
  -8   9   4        6.14        5.09      1.50 o 
  -7   9   4        6.81        5.65      1.31 o 
  -6   9   4        9.45        9.52      1.24 o 
  -5   9   4        1.96        1.00      0.94 o 
  -4   9   4       35.77       41.42      1.59 o 
  -3   9   4       30.78       36.23      1.63 o 
  -2   9   4       11.83       11.50      0.94 o 
  -1   9   4       83.45       81.90      1.72 o 
   0   9   4        0.55       -0.34      0.67 o 
   1   9   4       30.63       24.52      1.59 o 
   2   9   4       11.40        9.03      1.37 o 
   3   9   4        7.39        5.22      1.51 o 
   4   9   4        2.62        3.72      1.86 o 
   5   9   4        0.39       -0.19      2.44 o 
  -8  10   4       16.08       14.06      1.69 o 
  -7  10   4       29.24       29.54      1.84 o 
  -6  10   4       27.13       32.94      1.76 o 
  -5  10   4       56.36       59.73      1.97 o 
  -4  10   4        0.02       -0.01      0.88 o 
  -3  10   4       99.88      102.90      4.38 o 
  -2  10   4       11.16        9.16      1.05 o 
  -1  10   4        0.50       -0.48      0.75 o 
   0  10   4       44.85       43.17      1.51 o 
   1  10   4        0.06       -0.12      1.05 o 
   2  10   4       13.13       10.57      1.46 o 
   3  10   4       27.02       21.58      2.13 o 
   4  10   4        4.10        4.35      2.24 o 
   5  10   4        0.65        0.40      2.43 o 
  -8  11   4        3.67        4.50      1.57 o 
  -7  11   4        0.17       -1.26      1.26 o 
  -6  11   4       41.82       43.27      1.95 o 
  -5  11   4        4.19        4.88      1.15 o 
  -4  11   4       51.65       62.21      2.40 o 
  -3  11   4      269.07      280.21      7.41 o 
  -2  11   4      192.17      185.97      3.62 o 
  -1  11   4      274.35      280.58      4.12 o 
   0  11   4       84.57       78.53      2.10 o 
   1  11   4      150.86      142.86      4.85 o 
   2  11   4       33.35       35.89      2.42 o 
   3  11   4        8.90        6.49      1.86 o 
   4  11   4        4.00        2.87      2.22 o 
   5  11   4        0.52       -1.03      2.98 o 
  -8  12   4       12.29       12.62      1.79 o 
  -7  12   4        6.28        4.18      1.42 o 
  -6  12   4       30.17       31.32      1.91 o 
  -5  12   4       34.75       34.72      2.48 o 
  -4  12   4      366.73      398.96      9.40 o 
  -3  12   4       69.01       77.22      2.73 o 
  -2  12   4      499.58      504.25      6.99 o 
  -1  12   4       11.59       10.60      1.21 o 
   0  12   4        0.30        0.68      0.90 o 
   1  12   4      133.34      137.03      4.43 o 
   2  12   4        1.06        0.38      1.48 o 
   3  12   4       31.47       27.87      2.43 o 
   4  12   4        9.32        8.61      2.81 o 
  -8  13   4       29.59       34.55      2.30 o 
  -7  13   4        0.37        1.60      1.41 o 
  -6  13   4      121.22      125.81      3.89 o 
  -5  13   4        1.19        2.30      1.98 o 
  -4  13   4       70.23       77.87      2.90 o 
  -3  13   4        1.33        0.55      1.31 o 
  -2  13   4      149.89      151.45      4.44 o 
  -1  13   4       56.19       58.13      3.47 o 
   0  13   4       39.91       40.79      2.01 o 
   1  13   4        0.38       -1.63      1.63 o 
   2  13   4       26.60       23.67      4.52 o 
   3  13   4        8.70        3.92      2.24 o 
   4  13   4        4.84        2.97      3.28 o 
  -7  14   4        5.28        4.07      1.61 o 
  -6  14   4        1.93        1.32      1.71 o 
  -5  14   4        5.89        4.72      2.90 o 
  -4  14   4       46.95       46.12      2.53 o 
  -3  14   4        3.94        2.54      1.36 o 
  -2  14   4       35.94       28.97      2.40 o 
  -1  14   4        0.01       -0.62      1.84 o 
   0  14   4        6.27        8.76      1.58 o 
   1  14   4       15.43       12.99      2.50 o 
   2  14   4        0.00       -2.47      2.47 o 
   3  14   4        4.74        5.51      3.24 o 
   4  14   4        0.17       -0.24      3.02 o 
  -7  15   4        0.72        1.39      1.81 o 
  -6  15   4        0.15        0.73      1.71 o 
  -5  15   4        3.36        4.89      1.86 o 
  -4  15   4        1.04        2.38      1.40 o 
  -3  15   4       55.60       59.30      3.89 o 
  -2  15   4        1.03       -0.54      2.37 o 
  -1  15   4        2.72        2.47      1.89 o 
   0  15   4       22.56       28.63      3.91 o 
   1  15   4       45.42       50.54      6.03 o 
   2  15   4        7.10        8.18      4.39 o 
   3  15   4        2.01        1.24      2.41 o 
   4  15   4        2.92        3.70      4.33 o 
  -7  16   4        1.83        1.49      2.14 o 
  -6  16   4        6.70        5.10      1.94 o 
  -5  16   4        0.16        2.76      3.08 o 
  -4  16   4       47.90       50.84      3.62 o 
  -3  16   4        0.00       -0.25      2.69 o 
  -2  16   4       49.89       53.36      3.00 o 
  -1  16   4        3.44        3.37      3.08 o 
   0  16   4        1.04        1.62      3.64 o 
   1  16   4        7.79       10.55      7.38 o 
   2  16   4        0.13       -1.43      8.09 o 
   3  16   4        1.93        0.34      4.54 o 
  -6  17   4       23.17       21.81      2.73 o 
  -5  17   4        0.02        2.78      2.74 o 
  -4  17   4       17.93       22.04      2.29 o 
  -3  17   4        0.53       -0.83      2.29 o 
  -2  17   4       12.61       11.70      2.95 o 
  -1  17   4       48.75       55.00      3.10 o 
   0  17   4        0.00        4.22      4.57 o 
   1  17   4        1.03        4.63      7.28 o 
   2  17   4        0.18       -0.21      6.41 o 
   3  17   4        0.02        1.42      4.77 o 
  -6  18   4        0.95        1.49      2.00 o 
  -5  18   4        0.37        2.48      2.25 o 
  -4  18   4        4.55        1.83      1.85 o 
  -3  18   4        9.86       11.26      2.12 o 
  -2  18   4        3.95       -1.33      3.52 o 
  -1  18   4        0.51        4.09      5.67 o 
   0  18   4       18.05       18.65      4.28 o 
   1  18   4       10.91       31.85     15.19 o 
   2  18   4        1.57        9.09      6.90 o 
  -5  19   4        6.04       13.88      4.45 o 
  -4  19   4       10.04       15.04      2.47 o 
  -3  19   4        0.35        0.63      2.64 o 
  -2  19   4       12.01       10.84      4.78 o 
  -1  19   4        2.75       -1.13      3.83 o 
   0  19   4        0.32       -1.59      3.43 o 
   1  19   4        0.69       11.62     12.98 o 
  -4  20   4        9.64       12.62      3.38 o 
  -3  20   4        2.06        4.31      3.49 o 
  -2  20   4       27.22       34.73      3.11 o 
  -1  20   4        0.03       -1.68      3.96 o 
   0  20   4        1.55        7.56      6.15 o 
   1  20   4        1.12       -2.61      4.19 o 
  -3  21   4        0.65        3.57      2.24 o 
  -2  21   4        2.80        2.79      2.24 o 
  -1  21   4        2.80        6.14      2.53 o 
   0  21   4        5.93       42.63     32.38 o 
  -9   0   5        5.07        1.14      1.67 o 
  -7   0   5       28.85       24.64      1.93 o 
  -5   0   5       34.44       32.54      1.82 o 
  -3   0   5      300.34      355.59      9.84 o 
  -1   0   5      190.10      211.67      4.77 o 
   1   0   5      239.79      328.62      7.84 o 
   3   0   5      695.37      724.41     14.61 o 
   5   0   5       69.13       69.57      5.23 o 
  -9   1   5        0.00       -1.24      1.24 o 
  -8   1   5        0.19       -1.03      1.03 o 
  -7   1   5        0.73        2.37      0.98 o 
  -6   1   5        0.20       -0.13      0.82 o 
  -5   1   5      130.16      133.77      2.32 o 
  -4   1   5        5.12        3.73      0.67 o 
  -3   1   5        0.51        1.59      1.11 o 
  -2   1   5      127.38      133.41      1.55 o 
  -1   1   5      236.44      252.79      3.92 o 
   0   1   5       24.33       21.36      1.49 o 
   1   1   5      912.46      999.27     11.81 o 
   2   1   5       41.23       43.96      2.34 o 
   3   1   5        2.40       16.50      1.97 o 
   4   1   5        0.32        1.79      1.78 o 
   5   1   5       22.96       22.78      2.57 o 
  -9   2   5        0.02       -0.81      1.33 o 
  -8   2   5        1.54       -1.02      1.18 o 
  -7   2   5        0.22       -0.20      0.99 o 
  -6   2   5        0.98        0.09      0.83 o 
  -5   2   5        0.01       -0.08      0.79 o 
  -4   2   5       26.32       23.83      1.11 o 
  -3   2   5      150.03      160.62      2.11 o 
  -2   2   5       54.12       60.06      1.09 o 
  -1   2   5       91.27      106.08      2.10 o 
   0   2   5       18.24       17.79      1.42 o 
   1   2   5       10.96       10.85      1.55 o 
   2   2   5       13.50       12.55      1.61 o 
   3   2   5       64.04       68.46      2.80 o 
   4   2   5       20.21       19.63      2.25 o 
   5   2   5        0.00        4.41      2.12 o 
  -9   3   5        2.92        4.76      1.44 o 
  -8   3   5        0.69       -0.53      1.11 o 
  -7   3   5        0.64       -0.55      0.96 o 
  -6   3   5        5.78        5.17      1.05 o 
  -5   3   5        2.50        2.66      0.88 o 
  -4   3   5        0.04       -0.03      0.68 o 
  -3   3   5        3.59        2.21      0.62 o 
  -2   3   5      267.47      263.67      2.99 o 
  -1   3   5        4.94        4.15      0.83 o 
   0   3   5       11.29       14.15      1.32 o 
   1   3   5        4.94        2.90      1.54 o 
   2   3   5      102.41      114.23      3.11 o 
   3   3   5       23.88       22.12      2.07 o 
   4   3   5       19.29       20.60      2.34 o 
   5   3   5        6.15        6.98      2.41 o 
  -9   4   5       10.14        5.90      1.48 o 
  -8   4   5        1.00        0.83      1.17 o 
  -7   4   5       36.51       29.19      1.58 o 
  -6   4   5       23.90       22.14      1.42 o 
  -5   4   5       46.45       46.55      1.66 o 
  -4   4   5        7.07        5.69      0.85 o 
  -3   4   5        1.42        1.63      0.65 o 
  -2   4   5       16.02       15.57      0.88 o 
  -1   4   5        0.03       -0.03      0.75 o 
   0   4   5        1.81        1.90      0.98 o 
   1   4   5        0.45       -0.83      1.06 o 
   2   4   5       23.77       26.49      1.94 o 
   3   4   5       11.32       12.51      1.85 o 
   4   4   5       44.78       46.20      3.35 o 
   5   4   5        3.50        3.99      2.60 o 
  -9   5   5        1.72        2.70      1.42 o 
  -8   5   5       10.62        5.59      1.29 o 
  -7   5   5        0.00        0.64      1.05 o 
  -6   5   5        0.08       -0.22      0.92 o 
  -5   5   5       87.73       92.54      2.12 o 
  -4   5   5        0.15       -0.19      0.71 o 
  -3   5   5       31.15       30.98      1.17 o 
  -2   5   5       12.37       12.33      0.88 o 
  -1   5   5      183.25      190.28      3.33 o 
   0   5   5        1.32        1.71      0.88 o 
   1   5   5        0.02       -0.40      1.05 o 
   2   5   5       68.47       68.74      2.54 o 
   3   5   5       38.35       38.74      2.41 o 
   4   5   5       12.05       10.82      2.33 o 
   5   5   5        0.81        4.70      2.75 o 
  -9   6   5        0.86        0.18      1.38 o 
  -8   6   5        0.15       -0.81      1.19 o 
  -7   6   5        4.88        3.22      1.16 o 
  -6   6   5       14.56       14.44      1.30 o 
  -5   6   5       12.80       12.79      1.20 o 
  -4   6   5       14.65       15.13      1.06 o 
  -3   6   5        0.54        0.42      0.63 o 
  -2   6   5       39.29       38.77      1.38 o 
  -1   6   5       13.05       15.20      1.16 o 
   0   6   5       31.24       24.12      1.49 o 
   1   6   5        5.32        7.37      1.33 o 
   2   6   5        4.59        2.27      1.28 o 
   3   6   5        0.33       -0.76      1.56 o 
   4   6   5       12.51       12.13      2.33 o 
   5   6   5       13.46       16.01      3.19 o 
  -9   7   5        1.24        2.48      1.56 o 
  -8   7   5        2.37        2.28      1.32 o 
  -7   7   5       17.93       18.50      1.49 o 
  -6   7   5        9.65        8.94      1.23 o 
  -5   7   5        2.52        0.37      0.91 o 
  -4   7   5        0.37       -0.73      0.73 o 
  -3   7   5       48.37       48.28      1.53 o 
  -2   7   5        2.23        1.62      0.77 o 
  -1   7   5       21.63       22.93      1.33 o 
   0   7   5       33.80       30.51      1.64 o 
   1   7   5        9.15        7.09      1.33 o 
   2   7   5        0.02        0.64      1.44 o 
   3   7   5       43.32       39.44      2.73 o 
   4   7   5        1.09        1.89      1.98 o 
   5   7   5        0.46        7.72      3.64 o 
  -9   8   5        2.47       -0.93      1.57 o 
  -8   8   5        1.99        2.03      1.37 o 
  -7   8   5        0.25        0.64      1.15 o 
  -6   8   5        0.19       -0.83      0.98 o 
  -5   8   5       17.68       16.85      1.33 o 
  -4   8   5        3.95        1.19      1.25 o 
  -3   8   5        8.62        8.53      1.18 o 
  -2   8   5        7.17        6.38      0.91 o 
  -1   8   5        4.52        3.00      0.97 o 
   0   8   5       25.58       18.85      1.35 o 
   1   8   5       21.77       18.00      1.58 o 
   2   8   5       49.23       45.97      2.64 o 
   3   8   5       25.55       22.92      2.42 o 
   4   8   5        0.11        0.81      1.93 o 
  -9   9   5        0.12       -1.29      2.46 o 
  -8   9   5        3.00        1.48      1.47 o 
  -7   9   5       14.18       11.47      1.50 o 
  -6   9   5        9.34       10.07      1.34 o 
  -5   9   5        0.01       -0.70      0.99 o 
  -4   9   5       46.23       43.86      2.30 o 
  -3   9   5       23.78       28.47      1.62 o 
  -2   9   5       13.36        8.67      1.06 o 
  -1   9   5        3.05        0.89      1.08 o 
   0   9   5       58.11       62.08      2.19 o 
   1   9   5       47.18       38.32      2.59 o 
   2   9   5       62.71       54.36      2.82 o 
   3   9   5        2.52        1.16      1.83 o 
   4   9   5        8.17        4.43      2.19 o 
  -8  10   5        4.40        6.11      1.60 o 
  -7  10   5        1.36        2.43      1.36 o 
  -6  10   5       39.01       42.04      2.07 o 
  -5  10   5       44.56       44.04      1.91 o 
  -4  10   5       62.21       68.09      2.84 o 
  -3  10   5        0.03       -0.46      0.97 o 
  -2  10   5        1.80        2.64      1.03 o 
  -1  10   5       66.54       70.20      2.26 o 
   0  10   5       32.73       22.83      1.76 o 
   1  10   5        6.37        4.76      1.38 o 
   2  10   5       34.62       33.58      2.50 o 
   3  10   5       12.18        8.99      2.11 o 
   4  10   5        1.00       -1.08      2.38 o 
  -8  11   5       12.04       13.73      1.83 o 
  -7  11   5        2.81        1.09      1.36 o 
  -6  11   5        4.96        6.46      1.44 o 
  -5  11   5        0.42       -0.39      1.18 o 
  -4  11   5       34.15       36.20      1.87 o 
  -3  11   5      116.99      120.76      3.47 o 
  -2  11   5       11.78       10.09      1.35 o 
  -1  11   5        2.96        2.39      1.15 o 
   0  11   5       12.61       11.59      1.75 o 
   1  11   5        0.03       -1.25      1.25 o 
   2  11   5       29.47       25.07      2.63 o 
   3  11   5        1.28       -0.94      2.05 o 
   4  11   5        6.30        8.07      3.46 o 
  -8  12   5        2.81        1.30      1.62 o 
  -7  12   5        5.13        6.15      1.58 o 
  -6  12   5        7.23        9.73      1.53 o 
  -5  12   5        0.19       -0.32      1.48 o 
  -4  12   5        1.25       -0.42      1.46 o 
  -3  12   5        4.78        5.52      1.58 o 
  -2  12   5        5.22        3.95      1.21 o 
  -1  12   5       30.23       30.27      1.86 o 
   0  12   5        8.41        8.82      1.71 o 
   1  12   5        2.32        1.88      2.26 o 
   2  12   5        0.94        0.39      1.88 o 
   3  12   5        0.13       -0.71      2.90 o 
  -8  13   5        3.64        0.89      2.41 o 
  -7  13   5        1.04        1.55      1.53 o 
  -6  13   5        9.26       10.69      2.05 o 
  -5  13   5       16.96       20.19      2.78 o 
  -4  13   5        0.05        0.11      1.57 o 
  -3  13   5        0.55        0.20      1.35 o 
  -2  13   5        0.75       -1.28      1.28 o 
  -1  13   5       54.02       55.07      2.96 o 
   0  13   5       17.32       17.59      3.14 o 
   1  13   5        0.01        0.10      1.78 o 
   2  13   5        3.50        2.39      2.16 o 
   3  13   5        3.23       -1.29      2.67 o 
  -7  14   5        3.24        2.90      1.85 o 
  -6  14   5       23.14       22.93      2.47 o 
  -5  14   5        5.96        5.08      1.77 o 
  -4  14   5       48.32       51.28      3.23 o 
  -3  14   5        2.87        0.24      1.82 o 
  -2  14   5       18.83       17.69      2.06 o 
  -1  14   5        1.48       -1.18      2.90 o 
   0  14   5       10.18        8.63      4.12 o 
   1  14   5        1.52        1.12      3.01 o 
   2  14   5        2.91        1.58      3.07 o 
   3  14   5        0.63        3.21      3.51 o 
  -7  15   5        0.92        3.65      1.87 o 
  -6  15   5       24.46       20.11      2.48 o 
  -5  15   5        0.68        2.37      1.72 o 
  -4  15   5        0.02        0.80      2.02 o 
  -3  15   5        0.50        0.38      1.78 o 
  -2  15   5        9.97       10.70      2.89 o 
  -1  15   5        2.43        2.11      3.11 o 
   0  15   5        4.96        3.43      5.98 o 
   1  15   5        0.43       -0.59      5.12 o 
   2  15   5        5.51        5.57      2.80 o 
  -6  16   5        0.02        3.74      2.01 o 
  -5  16   5        0.26       -0.60      1.90 o 
  -4  16   5        0.09        0.50      1.79 o 
  -3  16   5        0.01       -0.03      2.83 o 
  -2  16   5        1.68        0.60      3.15 o 
  -1  16   5        0.95       -3.02      3.02 o 
   0  16   5        0.37        0.77      7.42 o 
   1  16   5        1.31       -0.20      6.67 o 
   2  16   5        4.24        8.09      3.65 o 
  -6  17   5        3.26        3.20      2.03 o 
  -5  17   5        0.73        0.35      1.99 o 
  -4  17   5        1.36        1.51      1.92 o 
  -3  17   5        4.25        1.06      2.65 o 
  -2  17   5       13.06       13.33      3.85 o 
  -1  17   5        0.13       -6.10      8.40 o 
   0  17   5        1.37        8.48      8.75 o 
   1  17   5        0.38        5.91      5.92 o 
  -5  18   5        2.17        0.77      2.14 o 
  -4  18   5        0.42       -1.77      2.05 o 
  -3  18   5        0.12       -1.41      2.45 o 
  -2  18   5       12.06       12.73      4.02 o 
  -1  18   5       10.14        8.22      9.54 o 
   0  18   5       17.53        9.68      9.62 o 
   1  18   5        1.12       10.12      8.61 o 
  -4  19   5        5.59        9.03      2.42 o 
  -3  19   5       20.79       28.76      3.01 o 
  -2  19   5        0.44       -3.00      4.31 o 
  -1  19   5        0.02       -4.78     12.89 o 
   0  19   5        2.58        0.29      4.19 o 
  -3  20   5        0.73        0.22      3.93 o 
  -2  20   5        8.92       14.32      2.69 o 
  -8   0   6        0.05       -0.05      1.51 o 
  -6   0   6       78.37       98.59      2.95 o 
  -4   0   6      505.94      554.25     14.62 o 
  -2   0   6      233.46      269.08      7.41 o 
   0   0   6       18.34       41.78      4.23 o 
   2   0   6       81.36       87.58      4.54 o 
   4   0   6        3.87        8.51      3.16 o 
  -9   1   6        0.33       -1.26      1.26 o 
  -8   1   6        7.22        6.28      1.25 o 
  -7   1   6        1.94        0.33      1.00 o 
  -6   1   6       70.83       87.99      1.99 o 
  -5   1   6       11.08       12.45      1.17 o 
  -4   1   6       18.96       25.94      1.43 o 
  -3   1   6      154.29      152.89      2.21 o 
  -2   1   6      222.87      241.02      7.90 o 
  -1   1   6      449.65      489.97      9.55 o 
   0   1   6      454.63      529.30      8.28 o 
   1   1   6       40.02       45.89      3.43 o 
   2   1   6        1.75        3.66      1.63 o 
   3   1   6        5.02        8.43      2.03 o 
   4   1   6        0.39        3.37      2.07 o 
  -9   2   6        3.72        2.53      1.37 o 
  -8   2   6        0.33       -0.13      1.24 o 
  -7   2   6        0.36       -0.27      1.06 o 
  -6   2   6        5.24        8.41      1.10 o 
  -5   2   6       56.12       65.84      1.74 o 
  -4   2   6      106.67      113.18      2.89 o 
  -3   2   6       76.74       85.67      2.51 o 
  -2   2   6       53.44       70.68      4.55 o 
  -1   2   6       45.97       65.91      2.32 o 
   0   2   6       65.12       69.24      2.52 o 
   1   2   6      219.58      245.47      5.35 o 
   2   2   6       86.96       87.24      3.08 o 
   3   2   6       67.20       65.47      3.14 o 
   4   2   6        1.26        2.58      2.05 o 
  -9   3   6        0.21       -0.99      1.41 o 
  -8   3   6        0.26       -1.23      1.23 o 
  -7   3   6       19.55       18.92      1.52 o 
  -6   3   6        8.44        7.82      1.19 o 
  -5   3   6        0.51        1.20      0.93 o 
  -4   3   6        9.71       12.29      1.06 o 
  -3   3   6       14.13       12.15      1.24 o 
  -2   3   6       22.06       26.25      1.75 o 
  -1   3   6      278.59      280.12      4.59 o 
   0   3   6       30.21       36.44      2.08 o 
   1   3   6        2.44        1.90      1.42 o 
   2   3   6       15.23       13.70      1.89 o 
   3   3   6        0.14        3.73      1.81 o 
   4   3   6       19.69       15.38      2.54 o 
  -9   4   6        1.01       -0.86      1.43 o 
  -8   4   6        0.02        0.39      1.26 o 
  -7   4   6        1.16        0.86      1.14 o 
  -6   4   6        2.04        1.97      1.05 o 
  -5   4   6        8.57        7.21      1.10 o 
  -4   4   6        1.16        0.23      0.74 o 
  -3   4   6       14.44       14.91      1.07 o 
  -2   4   6        3.91        2.53      1.20 o 
  -1   4   6        0.23       -1.20      1.20 o 
   0   4   6       15.83       18.59      1.76 o 
   1   4   6        3.64        2.82      1.44 o 
   2   4   6       14.21       13.06      1.91 o 
   3   4   6        0.55        0.41      1.74 o 
   4   4   6        0.31        2.04      2.84 o 
  -9   5   6        0.41       -0.61      1.40 o 
  -8   5   6        0.41        0.62      1.26 o 
  -7   5   6        1.71        1.71      1.16 o 
  -6   5   6        1.16        0.96      1.08 o 
  -5   5   6        0.63        0.20      0.91 o 
  -4   5   6        4.80        4.85      0.93 o 
  -3   5   6       15.66       17.30      1.16 o 
  -2   5   6       25.87       26.06      1.63 o 
  -1   5   6        0.03       -1.15      1.15 o 
   0   5   6        6.04        5.01      1.37 o 
   1   5   6       33.78       31.89      2.71 o 
   2   5   6       11.29       10.63      1.85 o 
   3   5   6        0.01       -0.53      1.96 o 
   4   5   6        1.44        0.42      2.79 o 
  -9   6   6        0.73       -0.66      1.51 o 
  -8   6   6        0.26        0.02      1.29 o 
  -7   6   6        0.02       -0.46      1.14 o 
  -6   6   6        2.05        2.31      1.07 o 
  -5   6   6        1.08       -0.12      0.93 o 
  -4   6   6        1.00       -0.29      0.89 o 
  -3   6   6        2.18        2.98      0.89 o 
  -2   6   6       17.08       12.99      1.46 o 
  -1   6   6        1.18        0.11      1.23 o 
   0   6   6        0.89       -0.31      1.22 o 
   1   6   6        0.41       -0.81      1.31 o 
   2   6   6        2.33       -1.54      1.63 o 
   3   6   6        0.00       -0.31      1.97 o 
   4   6   6        1.11        1.85      2.81 o 
  -9   7   6        0.45        0.92      1.58 o 
  -8   7   6        1.22        0.43      1.38 o 
  -7   7   6        0.19        0.11      1.15 o 
  -6   7   6       17.19       17.09      1.49 o 
  -5   7   6        1.27        2.10      1.03 o 
  -4   7   6       15.67       15.87      1.26 o 
  -3   7   6       39.39       39.55      1.59 o 
  -2   7   6       11.00       13.13      1.48 o 
  -1   7   6       39.53       28.98      1.95 o 
   0   7   6       73.61       66.72      2.41 o 
   1   7   6       33.48       30.01      2.66 o 
   2   7   6        4.01        2.71      1.83 o 
   3   7   6        3.19        2.64      2.06 o 
  -9   8   6        0.20        2.65      4.64 o 
  -8   8   6        4.73        6.26      1.57 o 
  -7   8   6        3.09        3.08      1.31 o 
  -6   8   6        7.30        8.31      1.45 o 
  -5   8   6        4.57        5.73      1.34 o 
  -4   8   6       20.71       18.64      1.53 o 
  -3   8   6       35.66       34.67      1.61 o 
  -2   8   6       76.61       63.09      2.24 o 
  -1   8   6        1.09       -1.16      1.35 o 
   0   8   6        3.35        0.11      1.39 o 
   1   8   6        1.64        1.12      1.66 o 
   2   8   6        2.21        1.02      1.75 o 
   3   8   6        2.34       -1.31      1.97 o 
  -8   9   6        0.29        1.50      1.54 o 
  -7   9   6        4.62        4.30      1.43 o 
  -6   9   6       15.48       15.12      1.53 o 
  -5   9   6       64.98       74.21      2.15 o 
  -4   9   6       16.86       18.44      1.61 o 
  -3   9   6        0.80        0.34      1.11 o 
  -2   9   6        8.02        4.26      1.56 o 
  -1   9   6        9.84       13.22      1.76 o 
   0   9   6       30.97       21.84      2.07 o 
   1   9   6       13.89        8.33      1.89 o 
   2   9   6        0.14       -1.74      1.74 o 
   3   9   6        0.61        1.27      2.13 o 
  -8  10   6        3.11        3.73      1.66 o 
  -7  10   6        2.39        0.83      1.42 o 
  -6  10   6        1.18        1.16      1.27 o 
  -5  10   6        0.08        0.77      1.17 o 
  -4  10   6       11.60        9.90      1.58 o 
  -3  10   6       12.49        9.99      1.51 o 
  -2  10   6        5.68        2.61      2.05 o 
  -1  10   6       28.72       22.05      2.27 o 
   0  10   6       11.43        6.49      1.52 o 
   1  10   6       22.20       20.79      2.23 o 
   2  10   6        1.56        0.43      1.90 o 
   3  10   6        1.77        4.99      2.53 o 
  -8  11   6        1.12        1.77      1.64 o 
  -7  11   6        0.45        0.08      1.44 o 
  -6  11   6        1.25        1.59      1.33 o 
  -5  11   6        9.54       10.64      2.13 o 
  -4  11   6        1.91        2.52      1.85 o 
  -3  11   6       10.51       10.20      1.64 o 
  -2  11   6       34.27       32.30      2.61 o 
  -1  11   6       28.04       22.54      2.40 o 
   0  11   6        2.31        1.72      1.89 o 
   1  11   6       10.15        5.62      2.12 o 
   2  11   6        5.66        3.89      2.02 o 
   3  11   6        2.29        4.21      3.19 o 
  -8  12   6        0.67        2.17      2.36 o 
  -7  12   6        1.11       -1.40      1.51 o 
  -6  12   6        2.01        0.01      1.47 o 
  -5  12   6        0.02        1.10      1.79 o 
  -4  12   6        6.71        8.82      2.03 o 
  -3  12   6        0.36       -0.66      1.27 o 
  -2  12   6        0.06       -1.10      1.78 o 
  -1  12   6       23.53       18.84      2.32 o 
   0  12   6       26.44       22.33      2.55 o 
   1  12   6       11.88        8.52      3.06 o 
   2  12   6        2.46       -1.54      3.23 o 
  -7  13   6        0.38        1.25      1.85 o 
  -6  13   6        0.00        0.53      1.83 o 
  -5  13   6        1.89        2.87      1.99 o 
  -4  13   6        2.45        1.81      1.75 o 
  -3  13   6        0.63       -1.50      2.12 o 
  -2  13   6       17.22       12.49      2.28 o 
  -1  13   6        2.29        1.00      2.06 o 
   0  13   6        6.09        4.39      2.62 o 
   1  13   6        7.67        6.67      3.14 o 
   2  13   6        9.10        9.50      3.73 o 
  -7  14   6        0.65       -0.14      1.81 o 
  -6  14   6        1.06        0.57      1.92 o 
  -5  14   6        0.02        0.57      1.86 o 
  -4  14   6        0.28        1.26      1.76 o 
  -3  14   6        0.37       -1.33      1.50 o 
  -2  14   6        2.01       -1.39      3.87 o 
  -1  14   6        0.14       -2.62      7.02 o 
   0  14   6       14.96       16.55      3.13 o 
   1  14   6        1.17        2.72      3.28 o 
   2  14   6        4.64        8.47      3.96 o 
  -6  15   6        0.30       -0.10      2.21 o 
  -5  15   6        4.28        4.53      2.12 o 
  -4  15   6        1.24        1.12      1.81 o 
  -3  15   6        0.32        0.73      1.76 o 
  -2  15   6        0.82        3.62      3.80 o 
  -1  15   6        5.18        2.81      3.69 o 
   0  15   6        0.00       -4.32      5.00 o 
   1  15   6        1.92        2.57      3.34 o 
  -6  16   6        0.01       -0.20      2.21 o 
  -5  16   6        0.10       -0.30      2.09 o 
  -4  16   6        2.22        1.76      1.98 o 
  -3  16   6        1.32        4.77      2.05 o 
  -2  16   6        3.90        3.96      3.78 o 
  -1  16   6        0.07        0.73      8.70 o 
   0  16   6        5.37        1.62      4.12 o 
  -5  17   6        1.14        1.72      2.31 o 
  -4  17   6        0.11       -0.25      2.14 o 
  -3  17   6        3.75        4.84      2.26 o 
  -2  17   6        0.64       -0.05     10.72 o 
  -1  17   6        0.13       -6.35      9.52 o 
   0  17   6        6.39        8.44      4.72 o 
  -4  18   6        2.87        0.45      2.23 o 
  -3  18   6        0.32        1.49      2.31 o 
  -2  18   6        3.58       -3.20     16.72 o 
  -1  18   6       10.57       11.11      4.93 o 
  -9   0   7        2.60        1.55      2.11 o 
  -7   0   7       39.05       38.16      2.64 o 
  -5   0   7       58.13       67.72      2.90 o 
  -3   0   7        0.09       10.03      2.89 o 
  -1   0   7        6.11        5.51      2.78 o 
   1   0   7       25.33       31.26      4.26 o 
   3   0   7       14.61       11.38      3.46 o 
  -9   1   7        2.52        4.45      1.48 o 
  -8   1   7       11.74       13.31      1.56 o 
  -7   1   7        1.49        3.72      1.20 o 
  -6   1   7        1.81        3.54      1.12 o 
  -5   1   7       23.15       28.02      1.34 o 
  -4   1   7        3.89        4.85      1.18 o 
  -3   1   7      112.15      115.89      3.68 o 
  -2   1   7       43.95       42.66      3.35 o 
  -1   1   7       15.66       12.94      2.16 o 
   0   1   7        6.32        2.82      1.53 o 
   1   1   7       56.60       65.01      3.11 o 
   2   1   7        9.79       10.41      2.34 o 
   3   1   7        0.73        1.53      2.11 o 
  -9   2   7        0.00        0.34      1.39 o 
  -8   2   7        3.94        6.31      1.44 o 
  -7   2   7        0.09        0.79      1.16 o 
  -6   2   7       76.50       84.53      2.25 o 
  -5   2   7        0.15        0.17      0.93 o 
  -4   2   7      122.45      137.36      3.82 o 
  -3   2   7        0.42        2.66      1.80 o 
  -2   2   7       15.85       17.66      2.16 o 
  -1   2   7       18.84       18.37      2.27 o 
   0   2   7        0.22       -1.02      1.50 o 
   1   2   7        1.99        1.63      1.63 o 
   2   2   7        1.40        1.84      1.80 o 
   3   2   7        0.46        4.21      2.36 o 
  -9   3   7        0.00       -1.14      1.38 o 
  -8   3   7       33.26       35.42      2.02 o 
  -7   3   7        0.82        2.13      1.15 o 
  -6   3   7       15.22       18.78      1.40 o 
  -5   3   7       42.49       46.13      2.09 o 
  -4   3   7        2.39        4.02      1.05 o 
  -3   3   7      137.70      139.55      3.97 o 
  -2   3   7       99.72      108.10      4.03 o 
  -1   3   7       50.63       48.11      2.93 o 
   0   3   7        2.80       -0.05      1.55 o 
   1   3   7        0.13       -1.54      1.54 o 
   2   3   7        0.69       -0.69      1.78 o 
   3   3   7        0.06        2.43      2.40 o 
  -9   4   7        0.63        0.14      1.40 o 
  -8   4   7        2.87        4.60      1.71 o 
  -7   4   7       12.19       11.23      1.38 o 
  -6   4   7       17.92       16.62      1.39 o 
  -5   4   7       28.37       30.82      1.65 o 
  -4   4   7       56.93       61.28      2.02 o 
  -3   4   7        0.17        3.35      1.79 o 
  -2   4   7        7.02        7.09      1.81 o 
  -1   4   7       29.24       23.78      2.37 o 
   0   4   7       24.68       21.98      2.18 o 
   1   4   7       15.38       12.81      1.99 o 
   2   4   7        1.17        0.71      1.87 o 
   3   4   7        0.21        4.34      2.51 o 
  -9   5   7        1.81        2.10      2.34 o 
  -8   5   7       14.91       15.62      1.75 o 
  -7   5   7        0.03        0.13      1.24 o 
  -6   5   7       27.71       30.10      1.65 o 
  -5   5   7        0.10        0.10      1.11 o 
  -4   5   7        0.75        0.82      0.98 o 
  -3   5   7       18.54       15.16      2.11 o 
  -2   5   7       62.33       59.28      3.46 o 
  -1   5   7        4.39        4.51      1.78 o 
   0   5   7        2.25        2.10      1.60 o 
   1   5   7        0.05       -1.49      1.49 o 
   2   5   7        0.03       -1.34      1.83 o 
  -8   6   7        4.45        5.79      1.51 o 
  -7   6   7        1.26       -0.05      1.26 o 
  -6   6   7       12.88       14.94      1.48 o 
  -5   6   7        0.12       -1.00      1.11 o 
  -4   6   7       58.48       64.50      4.10 o 
  -3   6   7        1.70       -1.04      1.34 o 
  -2   6   7        2.27        1.48      2.18 o 
  -1   6   7        0.24       -0.51      1.58 o 
   0   6   7        1.57       -0.60      1.56 o 
   1   6   7        4.04        4.25      1.76 o 
   2   6   7        0.00       -0.15      1.99 o 
  -8   7   7        4.94        6.33      1.60 o 
  -7   7   7        5.31        6.10      1.48 o 
  -6   7   7       12.75       14.59      1.62 o 
  -5   7   7        1.68        1.07      1.18 o 
  -4   7   7        8.92        9.45      1.53 o 
  -3   7   7        8.97        7.30      1.60 o 
  -2   7   7       19.71       11.80      1.98 o 
  -1   7   7        1.48        0.79      2.00 o 
   0   7   7       23.12       17.76      2.33 o 
   1   7   7        6.71        7.16      2.14 o 
   2   7   7        7.05        6.46      2.29 o 
  -8   8   7        0.08       -0.31      1.46 o 
  -7   8   7        5.79        3.24      1.42 o 
  -6   8   7        7.65        8.70      1.55 o 
  -5   8   7        0.37        0.72      1.21 o 
  -4   8   7        6.32        5.67      1.31 o 
  -3   8   7        3.99        2.49      1.71 o 
  -2   8   7        1.00       -1.16      1.67 o 
  -1   8   7        2.33       -0.62      1.85 o 
   0   8   7        0.00       -0.78      1.81 o 
   1   8   7        8.66        6.38      2.31 o 
   2   8   7        0.30       -1.99      1.99 o 
  -8   9   7        0.05        0.20      1.65 o 
  -7   9   7        3.75        3.11      1.48 o 
  -6   9   7        0.03       -0.19      1.34 o 
  -5   9   7       25.08       27.15      2.38 o 
  -4   9   7        9.43        8.92      1.56 o 
  -3   9   7       27.84       22.16      2.27 o 
  -2   9   7        3.15        3.33      2.03 o 
  -1   9   7        7.73        6.32      2.09 o 
   0   9   7        3.89        0.63      1.93 o 
   1   9   7        5.70        4.85      2.34 o 
   2   9   7        1.36       -0.31      2.10 o 
  -8  10   7        0.21       -0.07      2.53 o 
  -7  10   7        3.02        3.72      1.72 o 
  -6  10   7        0.00       -1.36      1.36 o 
  -5  10   7        0.77       -0.23      1.39 o 
  -4  10   7        5.15        2.48      1.51 o 
  -3  10   7        1.47        3.39      2.10 o 
  -2  10   7        3.84       -0.83      1.89 o 
  -1  10   7        0.59       -1.99      2.82 o 
   0  10   7        2.51       -1.77      2.41 o 
   1  10   7        1.29       -2.09      3.02 o 
   2  10   7        0.01        1.48      4.16 o 
  -7  11   7        1.86        3.05      1.77 o 
  -6  11   7        0.64       -0.28      1.62 o 
  -5  11   7        0.00       -0.04      1.86 o 
  -4  11   7        2.04        2.47      1.62 o 
  -3  11   7        8.14        7.82      2.31 o 
  -2  11   7        0.79       -0.82      2.00 o 
  -1  11   7        0.35       -1.50      4.46 o 
   0  11   7        1.18        0.67      2.75 o 
   1  11   7        0.01       -3.20      3.53 o 
  -7  12   7        1.08        3.02      2.15 o 
  -6  12   7        0.38        1.44      1.95 o 
  -5  12   7        1.31        3.03      1.90 o 
  -4  12   7        0.15        0.00      1.70 o 
  -3  12   7        1.92        1.59      2.17 o 
  -2  12   7        0.52       -1.67      2.10 o 
  -1  12   7        5.27        0.99      2.95 o 
   0  12   7        0.38       -3.45      5.96 o 
   1  12   7        0.26       -1.07      7.33 o 
  -7  13   7        1.82        2.10      3.13 o 
  -6  13   7        0.00       -0.01      1.93 o 
  -5  13   7        4.22        6.97      1.92 o 
  -4  13   7        2.22        2.71      2.21 o 
  -3  13   7       17.04       13.54      3.63 o 
  -2  13   7        1.16        4.44      3.15 o 
  -1  13   7        6.16        0.29      2.34 o 
   0  13   7        6.64        1.13      4.08 o 
  -6  14   7        0.01        1.19      2.19 o 
  -5  14   7        0.23       -1.11      1.80 o 
  -4  14   7        2.52        4.29      3.17 o 
  -3  14   7        3.97        0.98      3.00 o 
  -2  14   7       17.23       16.12      5.65 o 
  -1  14   7        2.99        4.22      7.20 o 
   0  14   7        4.76        0.40      5.74 o 
  -5  15   7        0.39        0.78      2.18 o 
  -4  15   7       12.35       18.99      3.95 o 
  -3  15   7        0.07       -3.39      3.84 o 
  -2  15   7        0.14       -2.03      4.11 o 
  -1  15   7        0.65       -2.98     10.14 o 
  -4  16   7        2.25        7.23      4.76 o 
  -3  16   7        2.85        3.82      4.50 o 
  -2  16   7       18.84       21.79      5.36 o 
  -8   0   8        7.29        6.55      2.21 o 
  -6   0   8       38.99       46.88      4.32 o 
  -4   0   8       28.26       21.95      3.61 o 
  -2   0   8       22.49       18.44      3.70 o 
   0   0   8        1.17        0.40      3.04 o 
  -8   1   8       12.76       13.64      1.63 o 
  -7   1   8        3.88        5.74      1.36 o 
  -6   1   8        6.56        8.97      1.40 o 
  -5   1   8       17.82       18.33      2.51 o 
  -4   1   8        2.08        3.99      2.04 o 
  -3   1   8        8.04        8.66      2.15 o 
  -2   1   8        0.26        0.65      1.92 o 
  -1   1   8       14.22       12.45      2.40 o 
   0   1   8       11.47       10.90      2.54 o 
   1   1   8        0.12        1.74      2.29 o 
  -8   2   8        0.01        1.55      1.38 o 
  -7   2   8       11.81       12.02      1.49 o 
  -6   2   8        3.01        3.99      1.30 o 
  -5   2   8        3.97        2.21      2.13 o 
  -4   2   8        0.78       -1.82      1.82 o 
  -3   2   8        7.63        5.25      2.03 o 
  -2   2   8        1.33        0.34      1.91 o 
  -1   2   8        0.00        1.06      2.00 o 
   0   2   8        0.08       -0.48      2.12 o 
   1   2   8        0.00       -0.74      2.30 o 
  -8   3   8        1.51        1.19      1.40 o 
  -7   3   8        0.09        1.05      1.24 o 
  -6   3   8        1.97        1.73      1.27 o 
  -5   3   8        0.46       -1.98      1.98 o 
  -4   3   8        0.49       -0.47      1.93 o 
  -3   3   8        0.41        2.11      1.90 o 
  -2   3   8        0.30        1.18      1.86 o 
  -1   3   8       16.96       15.50      2.51 o 
   0   3   8        1.37        1.25      2.21 o 
   1   3   8        3.37        6.85      2.62 o 
  -8   4   8        1.65        0.95      1.41 o 
  -7   4   8        0.75        0.72      1.27 o 
  -6   4   8        0.15       -0.62      1.19 o 
  -5   4   8        0.03       -0.97      1.50 o 
  -4   4   8        3.12        3.09      2.03 o 
  -3   4   8       14.68       15.78      2.39 o 
  -2   4   8        7.02        6.86      2.12 o 
  -1   4   8        0.39        1.20      2.05 o 
   0   4   8        7.79        8.61      2.50 o 
   1   4   8        1.84        2.61      2.27 o 
  -8   5   8        0.00        0.14      1.37 o 
  -7   5   8        0.51        0.31      1.39 o 
  -6   5   8        0.39        0.77      1.26 o 
  -5   5   8       10.58        9.51      1.75 o 
  -4   5   8        3.42        4.36      2.05 o 
  -3   5   8        2.98        4.35      1.98 o 
  -2   5   8       12.20       12.64      2.27 o 
  -1   5   8        9.29        7.78      2.28 o 
   0   5   8       13.82       11.88      2.55 o 
   1   5   8        2.76        3.71      2.29 o 
  -8   6   8        0.02       -0.14      1.39 o 
  -7   6   8        3.62        2.99      1.55 o 
  -6   6   8        0.30       -1.34      1.34 o 
  -5   6   8        0.63        0.38      1.72 o 
  -4   6   8       10.66       10.25      2.19 o 
  -3   6   8        3.74        3.83      2.07 o 
  -2   6   8       12.56       11.74      2.22 o 
  -1   6   8        0.93        0.03      2.02 o 
   0   6   8        4.39        6.96      2.37 o 
   1   6   8        4.66        3.80      2.47 o 
  -8   7   8        1.25        2.72      2.44 o 
  -7   7   8        3.27       -0.51      1.54 o 
  -6   7   8        0.01       -0.08      1.41 o 
  -5   7   8        0.00       -1.88      1.88 o 
  -4   7   8        7.13        7.63      2.57 o 
  -3   7   8        2.44        0.53      2.59 o 
  -2   7   8        2.02        0.66      1.97 o 
  -1   7   8        3.05        1.95      2.36 o 
   0   7   8        0.00       -1.53      2.40 o 
   1   7   8        0.70        0.41      3.76 o 
  -7   8   8        0.67        0.59      1.59 o 
  -6   8   8        6.67        5.60      1.60 o 
  -5   8   8        0.14       -1.91      1.91 o 
  -4   8   8        1.76       -1.68      1.87 o 
  -3   8   8        0.17       -2.15      2.15 o 
  -2   8   8        1.63        0.95      2.87 o 
  -1   8   8        1.17        1.23      2.39 o 
   0   8   8        0.06       -1.25      2.49 o 
  -7   9   8        0.01       -0.45      1.61 o 
  -6   9   8        0.19       -1.33      1.53 o 
  -5   9   8        4.89        4.69      2.26 o 
  -4   9   8        0.24       -1.82      1.96 o 
  -3   9   8        0.25        2.04      2.82 o 
  -2   9   8        1.21        3.53      2.99 o 
  -1   9   8        3.00        3.32      3.14 o 
   0   9   8        3.50        4.88      2.78 o 
  -7  10   8        3.01        3.94      2.47 o 
  -6  10   8        0.20       -0.14      1.60 o 
  -5  10   8        0.20        2.02      2.42 o 
  -4  10   8        0.27       -2.13      2.31 o 
  -3  10   8        0.42        0.43      2.87 o 
  -2  10   8        0.21        1.32      2.89 o 
  -1  10   8        0.20        1.58      2.98 o 
   0  10   8        1.05       -0.42      3.72 o 
  -6  11   8        0.68       -0.33      1.91 o 
  -5  11   8        3.03        0.78      2.51 o 
  -4  11   8        0.41       -1.15      2.35 o 
  -3  11   8        0.13        2.35      3.16 o 
  -2  11   8        0.88       -1.68      2.91 o 
  -1  11   8        0.72        0.10      3.05 o 
  -6  12   8        0.18       -1.36      2.18 o 
  -5  12   8        0.08       -2.07      3.18 o 
  -4  12   8        0.12       -1.18      2.47 o 
  -3  12   8        1.57       -2.57      3.16 o 
  -2  12   8        0.34       -0.22      3.11 o 
  -1  12   8        0.22        3.69      3.46 o 
  -5  13   8        1.53        0.65      3.46 o 
  -4  13   8        0.51       -0.80      3.70 o 
  -3  13   8        1.90        1.25      2.72 o 
  -2  13   8        2.22        2.77      3.47 o 
  -7   0   9        0.26       -0.63      3.57 o 
  -5   0   9        5.34        5.52      4.89 o 
  -3   0   9        0.46       -1.35      3.02 o 
  -1   0   9        1.68        1.44      3.52 o 
  -7   1   9        0.19       -0.15      2.49 o 
  -6   1   9        0.01       -0.79      2.36 o 
  -5   1   9        0.65       -0.15      2.24 o 
  -4   1   9        0.16       -2.06      2.06 o 
  -3   1   9        0.88       -1.98      2.11 o 
  -2   1   9        0.18        1.32      2.25 o 
  -1   1   9        4.31        5.57      2.64 o 
  -7   2   9        0.03       -2.05      2.05 o 
  -6   2   9        0.00       -0.31      2.36 o 
  -5   2   9        0.64       -0.80      2.27 o 
  -4   2   9        0.08        0.16      2.17 o 
  -3   2   9        2.22        5.48      2.42 o 
  -2   2   9       13.45       20.05      2.85 o 
  -1   2   9        1.39        2.01      2.45 o 
  -7   3   9        0.20       -1.95      1.95 o 
  -6   3   9        0.00       -2.11      2.30 o 
  -5   3   9        0.66       -2.14      2.14 o 
  -4   3   9        0.21       -2.02      2.02 o 
  -3   3   9        1.03        1.32      2.17 o 
  -2   3   9        0.11       -0.20      2.27 o 
  -1   3   9        2.23        5.33      2.62 o 
  -7   4   9        0.08       -1.21      1.77 o 
  -6   4   9        0.77       -2.24      2.24 o 
  -5   4   9        1.64       -1.26      2.19 o 
  -4   4   9        0.04        0.67      2.15 o 
  -3   4   9        7.91        6.27      2.37 o 
  -2   4   9        4.76        1.66      2.32 o 
  -1   4   9        9.05       10.96      2.80 o 
  -7   5   9        2.10        0.51      2.36 o 
  -6   5   9        0.87       -3.33      3.33 o 
  -5   5   9        5.35        2.84      2.30 o 
  -4   5   9        0.23        0.35      2.18 o 
  -3   5   9        0.01        0.84      2.21 o 
  -2   5   9        1.47       -1.89      2.16 o 
  -1   5   9        0.00        1.91      2.45 o 
  -6   6   9        2.51       -2.58      2.58 o 
  -5   6   9        3.09       -2.36      2.62 o 
  -4   6   9       12.45        9.23      2.47 o 
  -3   6   9        0.17       -2.11      2.11 o 
  -2   6   9        4.04        4.32      2.47 o 
  -1   6   9        0.38       -2.24      3.31 o 
  -6   7   9        5.05        3.32      2.96 o 
  -5   7   9        0.21       -2.59      2.59 o 
  -4   7   9        0.37       -1.28      2.60 o 
  -3   7   9        4.31        4.13      2.88 o 
  -2   7   9        6.47        3.99      2.73 o 
  -6   8   9        2.13        2.81      5.07 o 
  -5   8   9        3.64        1.53      2.81 o 
  -4   8   9        5.67        5.09      3.01 o 
  -3   8   9        1.01       -2.91      2.91 o 
  -2   8   9        0.60        1.22      3.22 o 
  -5   9   9        0.51       -2.67      2.67 o 
  -4   9   9        0.34        1.72      3.32 o 
  -3   9   9        0.30       -1.92      3.16 o 
  -4  10   9        0.35        1.60      4.77 o 
                                                 
